# Supplementary material for: Asynchronous Pattern of MAPKs’ Activity during Aging of Different Tissues and of Distinct Types of Skeletal Muscle
Source: Int J Mol Sci. 2024 Jan 30;25(3):1713. doi: 10.3390/ijms25031713 (PMC10855984; doi:10.3390/ijms25031713)
Supplement: Supplementary file 1 [file ijms-25-01713-s001.zip]

Archive with 3 entries (2 files):
- Supplementary tables MDPI 170124/
- Supplementary tables MDPI 170124/Cluster 1-6 Table S1 170124.xlsx
- Supplementary tables MDPI 170124/Enriched Pathways supplementary S2.xlsx
