# Supplementary material for: Asynchronous Pattern of MAPKs’ Activity during Aging of Different Tissues and of Distinct Types of Skeletal Muscle
Source: Int J Mol Sci. 2024 Jan 30;25(3):1713. doi: 10.3390/ijms25031713 (PMC10855984; doi:10.3390/ijms25031713)
Supplement: Supplementary file 1 [file ijms-25-01713-s001.zip › Supplementary tables MDPI 170124/Cluster 1-6 Table S1 170124.xlsx]

## Sheet: Sheet1
tracking_id	Symbol	WT_1m	WT_6m	WT_24m	Cluster
ENSMUSG00000000223	Drp2	148.903	179.408	61.4192	1
ENSMUSG00000000282	Mnt	171.774	273.404	211.228	1
ENSMUSG00000000317	Bcl6b	100.874	327.969	62.0412	1
ENSMUSG00000000489	Pdgfb	411.792	506.215	271.927	1
ENSMUSG00000000823	Zfp512b	330.611	372.65	267.753	1
ENSMUSG00000001034	Mapk7	75.5841	82.6624	46.188	1
ENSMUSG00000001300	Efnb2	127.689	165.763	93.6365	1
ENSMUSG00000001750	Tcirg1	174.549	205.505	95.8595	1
ENSMUSG00000001943	Vsig2	59.1311	111.002	32.9315	1
ENSMUSG00000001946	Esam	468.727	564.124	319.7	1
ENSMUSG00000003032	Klf4	362.981	504.623	325.028	1
ENSMUSG00000003644	Rps6ka1	115.924	156.325	86.564	1
ENSMUSG00000004891	Nes	704.426	786.958	605.569	1
ENSMUSG00000005611	Irag1	77.7119	90.1308	42.5184	1
ENSMUSG00000006386	Tek	259.667	331.846	203.918	1
ENSMUSG00000006445	Epha2	61.021	69.4996	38.2454	1
ENSMUSG00000008206	Cers4	77.8848	99.4618	55.0067	1
ENSMUSG00000008307	1700109H08Rik	101.947	147.942	89.5695	1
ENSMUSG00000009418	Nav1	240.582	269.322	166.494	1
ENSMUSG00000014813	Stc1	10.4676	26.712	6.09032	1
ENSMUSG00000015312	Gadd45b	458.638	658.124	432.051	1
ENSMUSG00000016087	Fli1	122.813	173.196	86.8422	1
ENSMUSG00000016933	Plcg1	505.207	547.745	381.394	1
ENSMUSG00000017417	Plxdc1	50.9308	78.9465	24.9094	1
ENSMUSG00000017677	Wsb1	170.622	294.008	191.543	1
ENSMUSG00000018476	Kdm6b	525.324	618.178	438.118	1
ENSMUSG00000018920	Cxcl16	20.5064	36.0334	12.5208	1
ENSMUSG00000019647	Sema6a	103.923	150.612	81.3248	1
ENSMUSG00000019989	Enpp3	35.5053	48.6333	22.4556	1
ENSMUSG00000020014	Cfap54	13.4592	19.3187	6.38277	1
ENSMUSG00000020099	Unc5b	64.4452	105.618	59.6315	1
ENSMUSG00000020167	Tcf3	298.84	332.339	213.778	1
ENSMUSG00000020642	Rnf144a	99.5601	125.692	64.9431	1
ENSMUSG00000020653	Klf11	115.45	150.525	88.2391	1
ENSMUSG00000020696	Rffl	114.542	163.991	101.12	1
ENSMUSG00000020717	Pecam1	841.679	1002.27	695.969	1
ENSMUSG00000020889	Nr1d1	1115.98	1384.53	873.417	1
ENSMUSG00000021057	Akap5	17.82	38.0361	11.0167	1
ENSMUSG00000021279	Cdc42bpb	422.033	464.339	322.435	1
ENSMUSG00000021281	Tnfaip2	866.392	999.531	474.013	1
ENSMUSG00000021365	Nedd9	79.1	135.4	73.2825	1
ENSMUSG00000021408	Ripk1	63.1836	81.0384	46.2121	1
ENSMUSG00000021567	Nkd2	32.4767	45.0725	21.2289	1
ENSMUSG00000021573	Tppp	290.415	403.606	160.112	1
ENSMUSG00000021704	Mtx3	299.381	391.793	273.055	1
ENSMUSG00000021708	Rasgrf2	68.509	119.632	61.8114	1
ENSMUSG00000021892	Sh3bp5	478.199	620.326	371.927	1
ENSMUSG00000022122	Ednrb	171.369	238.844	106.303	1
ENSMUSG00000022203	Efs	27.9789	32.154	8.93644	1
ENSMUSG00000022500	Litaf	105.185	130.969	69.2521	1
ENSMUSG00000022537	Tmem44	84.5389	100.761	51.0158	1
ENSMUSG00000022575	Gsdmd	76.6259	93.6131	51.4761	1
ENSMUSG00000022579	Gpihbp1	544.071	635.898	477.632	1
ENSMUSG00000022759	Lrrc74b	62.4701	81.3237	47.7136	1
ENSMUSG00000022791	Tnk2	996.159	1303.62	853.365	1
ENSMUSG00000022946	Dop1b	564.644	687.814	485.396	1
ENSMUSG00000023235	Ccl25	94.5894	113.795	70.9455	1
ENSMUSG00000024014	Pim1	186.004	528.313	223.907	1
ENSMUSG00000024042	Sik1	325.225	755.976	466.934	1
ENSMUSG00000024043	Arhgap28	22.9981	25.7296	9.5344	1
ENSMUSG00000024349	Sting1	33.8205	64.4627	27.3368	1
ENSMUSG00000024378	Stard4	46.7561	70.1674	36.97	1
ENSMUSG00000024421	Lama3	26.703	30.8828	10.8064	1
ENSMUSG00000024427	Spry4	78.5566	90.9748	50.5735	1
ENSMUSG00000024451	Arap3	421.562	471.629	262.213	1
ENSMUSG00000024556	Me2	39.7396	48.5849	24.4778	1
ENSMUSG00000024764	Naa40	278.081	391.051	275.663	1
ENSMUSG00000024781	Lipa	115.375	140.385	85.3799	1
ENSMUSG00000024812	Tjp2	85.2389	102.032	60.2778	1
ENSMUSG00000024833	Pola2	251.371	266.9	188.51	1
ENSMUSG00000024986	Hhex	20.4463	47.3268	14.4847	1
ENSMUSG00000025036	Sfxn2	145.508	187.072	82.5044	1
ENSMUSG00000025076	Casp7	68.691	94.6861	42.4899	1
ENSMUSG00000025085	Ablim1	795.792	951.766	611.098	1
ENSMUSG00000025265	Fgd1	23.8207	40.8881	15.9778	1
ENSMUSG00000025329	Padi1	3.97263	39.2888	18.9011	1
ENSMUSG00000025402	Nab2	46.9621	80.0947	38.3024	1
ENSMUSG00000025407	Gli1	37.8176	41.8288	19.1768	1
ENSMUSG00000025558	Dock9	484.371	527.396	369.127	1
ENSMUSG00000025810	Nrp1	349.366	448.195	292.123	1
ENSMUSG00000025815	Dhtkd1	66.3066	114.452	65.4339	1
ENSMUSG00000025887	Casp12	163.668	190.111	89.2182	1
ENSMUSG00000025981	Coq10b	404.47	626.398	363.303	1
ENSMUSG00000026088	Mitd1	34.2374	39.5967	19.1983	1
ENSMUSG00000026173	Plcd4	1629.49	1766.04	989.335	1
ENSMUSG00000026482	Rgl1	130.095	156.547	89.7632	1
ENSMUSG00000026546	Cfap45	1.32209	4.51501	0	1
ENSMUSG00000026637	Traf5	44.1388	67.5568	36.6667	1
ENSMUSG00000026655	Fam107b	28.9835	49.8617	25.895	1
ENSMUSG00000026678	Rgs5	4082.08	4320.62	3103.77	1
ENSMUSG00000026687	Aldh9a1	151.412	247.792	131.731	1
ENSMUSG00000026773	Pfkfb3	2433.74	7286.57	1728.73	1
ENSMUSG00000026797	Stxbp1	62.6632	69.4708	31.876	1
ENSMUSG00000026826	Nr4a2	39.3563	204.229	22.3307	1
ENSMUSG00000026921	Egfl7	522.786	677.224	403.778	1
ENSMUSG00000026923	Notch1	140.548	173.308	86.6769	1
ENSMUSG00000026925	Inpp5e	204.984	228.628	153.5	1
ENSMUSG00000027111	Itga6	401.53	551.44	247.269	1
ENSMUSG00000027199	Gatm	82.2487	103.484	45.8788	1
ENSMUSG00000027219	Slc28a2	240.194	368.145	201.697	1
ENSMUSG00000027254	Map1a	250.53	278.656	148.688	1
ENSMUSG00000027360	Hdc	5.58818	8.7064	1.06281	1
ENSMUSG00000027381	Bcl2l11	77.1803	143.924	80.3014	1
ENSMUSG00000027435	Cd93	468.726	590.573	240.159	1
ENSMUSG00000027580	Helz2	208.352	235.717	125.7	1
ENSMUSG00000027654	Fam83d	114.706	130.882	55.9815	1
ENSMUSG00000028015	Ctso	146.338	161.782	103.337	1
ENSMUSG00000028214	Gem	33.7514	55.6556	21.3086	1
ENSMUSG00000028456	Unc13b	74.3275	98.4482	49.2492	1
ENSMUSG00000028468	Rgp1	514.382	646.416	496.829	1
ENSMUSG00000028497	Hacd4	34.5462	41.8515	15.9302	1
ENSMUSG00000028630	Dyrk2	1022.62	1191.44	835.461	1
ENSMUSG00000028657	Ppt1	191.197	235.502	161.129	1
ENSMUSG00000028680	Plk3	32.1681	67.4592	21.6531	1
ENSMUSG00000028717	Tal1	30.9422	46.3105	22.3607	1
ENSMUSG00000028782	Adgrb2	12.5048	30.5631	9.29785	1
ENSMUSG00000029009	Mthfr	126.089	156.856	95.5719	1
ENSMUSG00000029027	Dffb	76.2104	87.7673	50.3251	1
ENSMUSG00000029084	Cd38	117.4	150.362	71.1749	1
ENSMUSG00000029086	Prom1	42.0377	54.2996	28.3499	1
ENSMUSG00000029135	Fosl2	278.549	433.778	241.972	1
ENSMUSG00000029177	Cenpa	46.3755	55.0538	29.484	1
ENSMUSG00000029298	Gbp9	193.536	276.513	90.1828	1
ENSMUSG00000029309	Sparcl1	2662.7	2835.15	1815.1	1
ENSMUSG00000029648	Flt1	1028.18	1174.65	798.309	1
ENSMUSG00000029673	Auts2	199.679	232.411	149.241	1
ENSMUSG00000029860	Zyx	337.033	419.974	232.534	1
ENSMUSG00000030088	Aldh1l1	113.215	197.825	135.947	1
ENSMUSG00000030098	Grip2	148.754	174.764	61.7933	1
ENSMUSG00000030256	Bhlhe41	640.139	762.789	556.693	1
ENSMUSG00000030516	Tjp1	359.523	420.008	265.59	1
ENSMUSG00000030536	Iqgap1	355.323	411.729	301.378	1
ENSMUSG00000030683	Sez6l2	9.23671	19.0097	4.75648	1
ENSMUSG00000030732	Chrdl2	21.7005	26.3788	10.2274	1
ENSMUSG00000030737	Slco2b1	118.788	145.802	88.8358	1
ENSMUSG00000030782	Tgfb1i1	89.8402	107.126	66.8201	1
ENSMUSG00000031075	Ano1	50.6328	86.6049	39.3357	1
ENSMUSG00000031255	Sytl4	14.1458	16.4127	4.4878	1
ENSMUSG00000031365	Zfp275	231.427	273.31	175.509	1
ENSMUSG00000031480	Thsd1	43.4187	50.5286	26.689	1
ENSMUSG00000031486	Adgra2	95.926	110.665	63.6223	1
ENSMUSG00000031520	Vegfc	19.7505	38.9535	10.1906	1
ENSMUSG00000031647	Mfap3l	158.888	206.281	118.29	1
ENSMUSG00000031681	Smad1	196.384	225.596	153.701	1
ENSMUSG00000031805	Jak3	155.131	187.196	109.268	1
ENSMUSG00000031871	Cdh5	994.305	1192.49	595.79	1
ENSMUSG00000032035	Ets1	278.911	346.886	202.115	1
ENSMUSG00000032198	Dock6	408.78	453.115	245.031	1
ENSMUSG00000032383	Ppib	111.212	141.521	87.072	1
ENSMUSG00000032548	Slco2a1	34.9007	46.9588	21.8958	1
ENSMUSG00000032578	Cish	104.682	127.994	17.856	1
ENSMUSG00000032593	Amigo3	88.8217	118.158	62.9173	1
ENSMUSG00000032596	Uba7	109.67	131.74	60.5062	1
ENSMUSG00000032643	Fhl3	2105.17	3059.29	2125.26	1
ENSMUSG00000032649	Colgalt2	95.8069	105.251	61.2457	1
ENSMUSG00000032652	Crebl2	247.586	370.054	268.992	1
ENSMUSG00000032735	Ablim3	403.666	468.365	277.387	1
ENSMUSG00000032744	Heyl	113.117	141.078	58.4589	1
ENSMUSG00000033107	Rnf125	15.7369	27.7141	8.85676	1
ENSMUSG00000033191	Tie1	550.236	613.181	354.03	1
ENSMUSG00000033705	Stard9	170.684	217.243	72.5072	1
ENSMUSG00000033720	Sfxn5	138.478	177.876	112.59	1
ENSMUSG00000033855	Ston1	38.1396	42.4886	21.5367	1
ENSMUSG00000033871	Ppargc1b	109.027	141.827	71.3952	1
ENSMUSG00000034412	Tbc1d10a	84.6964	113.52	56.9767	1
ENSMUSG00000034525	Ice1	1021.26	1139.56	835.473	1
ENSMUSG00000034623	Prss55	29.5075	43.042	19.7273	1
ENSMUSG00000034751	Mast4	819.471	995.838	704.185	1
ENSMUSG00000034911	Ushbp1	486.473	637.758	260.451	1
ENSMUSG00000034958	Atcay	141.73	206.913	103.241	1
ENSMUSG00000035566	Pcdh17	24.7138	31.898	7.01521	1
ENSMUSG00000035621	Midn	460.614	573.05	430.268	1
ENSMUSG00000035929	H2-Q4	227.955	302.375	149.318	1
ENSMUSG00000035967	Ints6l	303.862	381.767	255.209	1
ENSMUSG00000036356	Csgalnact1	42.8309	52.8075	26.5511	1
ENSMUSG00000036564	Ndrg4	76.6551	106.301	44.998	1
ENSMUSG00000036661	Dennd3	78.9457	103.599	51.0456	1
ENSMUSG00000036995	Asap3	83.2639	96.5347	33.6936	1
ENSMUSG00000037031	Tspan15	160.518	186.587	130.753	1
ENSMUSG00000037321	Tap1	82.857	92.3312	46.6932	1
ENSMUSG00000037358	Dipk2b	53.2909	71.1519	33.6674	1
ENSMUSG00000037465	Klf10	267.284	789.206	334.412	1
ENSMUSG00000037791	Phf12	247.978	280.089	184.203	1
ENSMUSG00000037921	Ddx60	20.8267	31.5673	9.47849	1
ENSMUSG00000037936	Scarb1	343.564	392.053	146.456	1
ENSMUSG00000037972	Snn	72.0383	94.9836	46.3759	1
ENSMUSG00000037992	Rara	185.248	218.428	146.444	1
ENSMUSG00000038007	Acer2	56.9022	88.8641	49.4978	1
ENSMUSG00000038175	Mylip	259.694	342.553	233.475	1
ENSMUSG00000038252	Ncapd2	190.679	237.015	157.325	1
ENSMUSG00000038260	Trpm4	571.702	730.813	489.389	1
ENSMUSG00000038271	Iffo1	259.663	276.898	188.533	1
ENSMUSG00000038384	Setd1b	202.771	255.776	174.984	1
ENSMUSG00000038507	Parp12	154.973	172.157	108.695	1
ENSMUSG00000038587	Akap12	164.02	193.012	110.32	1
ENSMUSG00000038855	Itpkb	480.377	676.006	362.34	1
ENSMUSG00000038884	Shfl	44.6329	56.9899	24.1199	1
ENSMUSG00000039031	Arhgap18	62.2674	141.363	56.3535	1
ENSMUSG00000039046	Usp6nl	80.3863	96.8884	56.5083	1
ENSMUSG00000039349	C130074G19Rik	244.226	288.128	171.231	1
ENSMUSG00000039384	Dusp10	490.812	878.163	370.287	1
ENSMUSG00000039477	Tnrc18	504.522	570.387	380.604	1
ENSMUSG00000039697	Ncoa7	37.5451	43.2275	17.5506	1
ENSMUSG00000039936	Pik3cd	262.467	386.124	252.129	1
ENSMUSG00000039942	Ptger4	26.237	79.4936	17.742	1
ENSMUSG00000039994	Timeless	99.2672	110.738	54.7571	1
ENSMUSG00000040265	Dnm3	134.903	147.484	90.2946	1
ENSMUSG00000040280	Ndufa4l2	108.341	129.752	63.0029	1
ENSMUSG00000040584	Abcb1a	150.85	215.738	94.7348	1
ENSMUSG00000040624	Plekhg1	59.0758	67.8663	35.2294	1
ENSMUSG00000040663	Clcf1	18.7987	22.1764	8.03517	1
ENSMUSG00000040724	Kcna2	47.596	56.2328	21.1645	1
ENSMUSG00000040732	Erg	155.585	207.968	104.713	1
ENSMUSG00000040797	Iqsec3	33.3007	40.9254	17.591	1
ENSMUSG00000041187	Prkd2	118.624	162.361	91.4726	1
ENSMUSG00000041633	Kctd12b	46.7161	78.5941	39.9088	1
ENSMUSG00000041757	Plekha6	323.38	385.562	219.278	1
ENSMUSG00000041890	Git2	349.344	383.436	275.755	1
ENSMUSG00000041992	Rapgef5	88.4353	134.116	70.9242	1
ENSMUSG00000042050	Dync2i1	252.843	418.211	316.776	1
ENSMUSG00000042106	Inka1	28.0752	46.0811	17.2617	1
ENSMUSG00000042251	Pm20d1	22.6217	47.7406	17.3804	1
ENSMUSG00000042284	Itga1	361.286	406.284	239.474	1
ENSMUSG00000042292	Mrtfa	502.718	543.553	326.113	1
ENSMUSG00000042331	Specc1	35.217	39.2036	17.6409	1
ENSMUSG00000042428	Mgat3	24.9439	28.9376	11.15	1
ENSMUSG00000042548	Asxl1	322.581	362.42	234.042	1
ENSMUSG00000042557	Sin3a	253.453	272.761	198.145	1
ENSMUSG00000042659	Arrdc4	131.439	187.919	95.9297	1
ENSMUSG00000042662	Dusp15	15.7381	30.5234	10.0918	1
ENSMUSG00000043279	Trim56	201.289	247.496	152.963	1
ENSMUSG00000043505	Gimap5	23.2838	30.8933	8.7558	1
ENSMUSG00000043531	Sorcs1	8.57578	12.5495	2.09115	1
ENSMUSG00000043885	Slc36a4	51.4066	57.5579	22.5545	1
ENSMUSG00000044005	Gls2	3.27566	5.14614	0	1
ENSMUSG00000044562	Rasip1	115.263	135.788	89.3922	1
ENSMUSG00000044986	Tst	323.552	361.241	267.735	1
ENSMUSG00000045045	Lrfn4	162.646	198.253	65.2726	1
ENSMUSG00000045092	S1pr1	591.186	651.735	434.705	1
ENSMUSG00000045095	Magi1	63.317	77.5658	39.4034	1
ENSMUSG00000045377	Tmem88	100.992	135.265	74.5247	1
ENSMUSG00000046280	She	97.9758	161.227	88.6789	1
ENSMUSG00000046668	Cxxc5	424.214	519.163	346.535	1
ENSMUSG00000046743	Fat4	74.524	94.044	37.2707	1
ENSMUSG00000047153	Khnyn	194.186	228.082	126.343	1
ENSMUSG00000048721	Fndc9	3.98677	27.2417	3.2313	1
ENSMUSG00000049115	Agtr1a	51.2245	67.9274	27.8316	1
ENSMUSG00000049521	Cdc42ep1	150.946	171.549	112.7	1
ENSMUSG00000050014	Apol10b	61.0556	96.6405	35.8511	1
ENSMUSG00000050332	Amer1	201.77	323.283	165.622	1
ENSMUSG00000050721	Plekho2	72.4248	131.847	71.1673	1
ENSMUSG00000051335	Gfod1	99.3447	131.048	65.5516	1
ENSMUSG00000051359	Ncald	48.7045	53.7688	27.3428	1
ENSMUSG00000051550	Zfp579	203.68	265.007	169.6	1
ENSMUSG00000052331	Ankrd44	91.6618	167.729	101.681	1
ENSMUSG00000052384	Nrros	43.7841	55.6364	27.2097	1
ENSMUSG00000052544	St6galnac3	35.5467	46.7476	15.2074	1
ENSMUSG00000052632	Asap2	129.301	145.851	77.8512	1
ENSMUSG00000052837	Junb	371.425	775.779	344.112	1
ENSMUSG00000053475	Tnfaip6	13.8114	24.7552	9.92191	1
ENSMUSG00000053560	Ier2	227.598	255.317	121.108	1
ENSMUSG00000054364	Rhob	1268.36	1409.45	836.665	1
ENSMUSG00000054404	Slfn5	672.503	731.4	466.588	1
ENSMUSG00000054435	Gimap4	104.663	127.511	70.3191	1
ENSMUSG00000054728	Phactr1	27.3601	38.2927	16.8705	1
ENSMUSG00000054978	Kbtbd13	324.872	371.566	262.803	1
ENSMUSG00000055003	Lrtm2	65.661	75.5494	37.567	1
ENSMUSG00000055148	Klf2	616.76	892.078	479.81	1
ENSMUSG00000055435	Maf	3806.89	4300.56	3418.15	1
ENSMUSG00000055862	Izumo4	54.0795	73.6386	39.9371	1
ENSMUSG00000056870	Gulp1	59.8707	68.8725	30.624	1
ENSMUSG00000057143	Trim12c	138.612	228.771	167.897	1
ENSMUSG00000057880	Abat	49.0239	57.0327	23.6932	1
ENSMUSG00000058979	Hdhd5	457.335	496.082	352.197	1
ENSMUSG00000059022	Kcp	77.33	93.6085	49.7855	1
ENSMUSG00000059981	Taok2	612.753	692.907	504.145	1
ENSMUSG00000060548	Tnfrsf19	287.816	341.906	254.41	1
ENSMUSG00000061353	Cxcl12	1284.15	1536.16	1014.88	1
ENSMUSG00000061393	Acvr2b	87.7136	134.576	61.0366	1
ENSMUSG00000062300	Nectin2	31.2496	44.395	21.778	1
ENSMUSG00000062785	Kcnc3	131.193	179.287	103.555	1
ENSMUSG00000066000	Zfp979	55.8939	75.9513	38.2479	1
ENSMUSG00000066113	Adamtsl1	109.15	127.241	59.2024	1
ENSMUSG00000066258	Trim12a	78.3211	122.235	70.8764	1
ENSMUSG00000066406	Akap13	1096.56	1160.4	900.078	1
ENSMUSG00000066595	Flvcr1	328.929	478.966	247.164	1
ENSMUSG00000066894	Vsig10	99.2089	127.737	74.8945	1
ENSMUSG00000068196	Col8a1	86.4256	99.1222	54.9427	1
ENSMUSG00000068735	Trp53i11	96.502	253.525	60.8081	1
ENSMUSG00000069516	Lyz2	531.261	571.764	376.401	1
ENSMUSG00000070034	Sp110	25.0747	36.6922	12.6646	1
ENSMUSG00000070327	Rnf213	287.018	346.487	177.368	1
ENSMUSG00000070424	Art5	635.812	909.817	710.232	1
ENSMUSG00000070733	Fryl	295.475	387.966	243.968	1
ENSMUSG00000070871	Ccnyl1	400.229	475.936	351.296	1
ENSMUSG00000071064	Zfp827	79.5609	120.796	63.8388	1
ENSMUSG00000071226	Cecr2	191.124	307.066	138.951	1
ENSMUSG00000071647	Eml3	102.194	134.743	81.351	1
ENSMUSG00000073437	D330041H03Rik	27.5843	34.7515	10.7564	1
ENSMUSG00000073879	Gm54215	5.27821	9.9918	0.3507	1
ENSMUSG00000074151	Nlrc5	39.8522	61.5265	25.1295	1
ENSMUSG00000078202	Nrarp	15.8856	25.4196	6.99378	1
ENSMUSG00000078671	Chd2	712.877	773.983	593.304	1
ENSMUSG00000078816	Prkcg	54.4087	60.4802	30.1354	1
ENSMUSG00000078921	Tgtp2	55.7333	77.8606	25.8043	1
ENSMUSG00000079084	Ccdc82	212.459	236.312	157.017	1
ENSMUSG00000079364	Gm3558	3.61012	13.5375	2.24801	1
ENSMUSG00000080316	Spaca6	98.0952	114.137	45.7812	1
ENSMUSG00000085272	Sbk3	26.5441	35.741	11.6172	1
ENSMUSG00000085403	Gm13068	2.6199	11.5907	0.666919	1
ENSMUSG00000086782	E130102H24Rik	67.9412	97.7385	53.2057	1
ENSMUSG00000087365	C430049B03Rik	7.60066	11.5907	2.05667	1
ENSMUSG00000087502	Gm16091	4.61706	18.9866	4.722	1
ENSMUSG00000089842	Pitpnm2os2	5.54836	9.66768	0.361414	1
ENSMUSG00000090698	Apold1	47.5722	257.117	45.6707	1
ENSMUSG00000090778	Gm3235	56.0938	66.2946	37.6204	1
ENSMUSG00000090958	Lrrc32	96.5557	118.667	54.6166	1
ENSMUSG00000091472	Gm3739	6.52703	12.8913	2.10186	1
ENSMUSG00000091542	Gm17167	28.6004	36.9927	1.75116	1
ENSMUSG00000091712	Sec14l5	1154.33	1466.15	676.217	1
ENSMUSG00000095332	Gm9821	485.02	591.001	389.056	1
ENSMUSG00000095366	Gm21860	17.4422	33.2529	0	1
ENSMUSG00000095562	Erdr1	127.743	163.929	58.2351	1
ENSMUSG00000096768	Gm47283	568.303	686.376	242.501	1
ENSMUSG00000096862	Gm5859	4.58383	7.41396	0	1
ENSMUSG00000096929	A330023F24Rik	91.1669	197.408	112.436	1
ENSMUSG00000097286	Gm26684	5.624	24.8056	10.4509	1
ENSMUSG00000097504	4930516B21Rik	151.832	185.45	106.857	1
ENSMUSG00000097705	Gm26740	285.601	473.456	338.35	1
ENSMUSG00000097877	Gm26703	7.86466	19.6479	5.36516	1
ENSMUSG00000100502	Gm28286	23.2157	32.4554	10.8338	1
ENSMUSG00000101122	Gm17971	15.7668	91.5062	10.9824	1
ENSMUSG00000104465	BC002189	16.7502	32.4812	10.8919	1
ENSMUSG00000107605	Gm44117	15.3899	38.5322	15.4334	1
ENSMUSG00000109635	Gm45670	15.8241	30.6302	9.93497	1
ENSMUSG00000110353	Gm33543	121.824	179.455	84.5881	1
ENSMUSG00000111083	Gm48274	17.1063	26.0607	8.56431	1
ENSMUSG00000111325	Gm47140	26.0651	65.2613	27.3275	1
ENSMUSG00000111390	Gm48796	13.7435	21.8684	5.58275	1
ENSMUSG00000111415	Gm39325	12.7648	18.9911	5.02751	1
ENSMUSG00000114515	Aldoa	1217.42	1506.27	1181.4	1
ENSMUSG00000114800	Gm31600	0.662339	4.82855	0	1
ENSMUSG00000000290	Itgb2	28.212	18.3252	9.86133	2
ENSMUSG00000000693	Loxl3	76.6342	37.2805	25.052	2
ENSMUSG00000000753	Serpinf1	737.992	385.916	243.526	2
ENSMUSG00000001082	Mfsd10	76.8239	48.8828	36.4313	2
ENSMUSG00000001119	Col6a1	1221.66	718.83	328.952	2
ENSMUSG00000001227	Sema6b	120.677	87.7738	58.3842	2
ENSMUSG00000001240	Ramp2	289.758	212.291	183.017	2
ENSMUSG00000001506	Col1a1	2647.32	686.978	235.359	2
ENSMUSG00000001555	Fkbp10	94.652	54.6596	35.2794	2
ENSMUSG00000001761	Smo	114.891	83.9237	61.8711	2
ENSMUSG00000001802	Lrp3	207.391	161.684	112.968	2
ENSMUSG00000002250	Ppard	733.067	497.563	550.631	2
ENSMUSG00000002320	Tm9sf1	214.563	172.74	152.444	2
ENSMUSG00000002409	Dyrk1b	1448.11	1173.12	1002.71	2
ENSMUSG00000002504	Slc9a3r2	723.405	511.676	590.399	2
ENSMUSG00000002602	Axl	582.63	463.72	366.619	2
ENSMUSG00000002771	Grin2d	11.1363	6.43455	1.70597	2
ENSMUSG00000002885	Adgre5	289.09	246.216	209.784	2
ENSMUSG00000002900	Lamb1	432.52	313.56	217.925	2
ENSMUSG00000003352	Cacnb3	73.9542	36.3852	13.9663	2
ENSMUSG00000004040	Stat3	1137.8	966.404	802.041	2
ENSMUSG00000004105	Angptl2	1480.34	1045.96	976.854	2
ENSMUSG00000004317	Clcn5	35.5812	23.8105	15.7626	2
ENSMUSG00000004473	Clec11a	41.794	19.9609	17.856	2
ENSMUSG00000005087	Cd44	114.06	90.7826	67.7963	2
ENSMUSG00000005124	Ccn4	21.7439	1.28841	2.94941	2
ENSMUSG00000005338	Cadm3	114.026	73.7378	58.1358	2
ENSMUSG00000005397	Nid1	1092.74	714.994	540.977	2
ENSMUSG00000005973	Rcn1	207.401	129.955	78.0057	2
ENSMUSG00000006369	Fbln1	82.831	42.4684	41.7942	2
ENSMUSG00000006782	Cnp	190.667	155.042	130.484	2
ENSMUSG00000006800	Sulf2	139.558	103.26	71.6244	2
ENSMUSG00000007122	Casq1	50130.8	33838.4	29149.6	2
ENSMUSG00000007888	Crlf1	72.7739	37.9761	23.9013	2
ENSMUSG00000012017	Scarf2	150.885	111.942	70.0812	2
ENSMUSG00000013033	Adgrl1	580.318	382.761	292.527	2
ENSMUSG00000013483	Card14	15.7522	7.06614	3.1861	2
ENSMUSG00000013846	St3gal1	318.65	249.557	212.488	2
ENSMUSG00000014303	Glis2	97.5838	66.6207	53.208	2
ENSMUSG00000014329	Bicc1	136.851	93.3135	66.2909	2
ENSMUSG00000015094	Npdc1	272.324	202.583	151.135	2
ENSMUSG00000015133	Lrrk1	142.531	104.297	77.0807	2
ENSMUSG00000015461	Atf6b	203.996	170.378	146.517	2
ENSMUSG00000015476	Prrt1	21.3505	8.67668	3.085	2
ENSMUSG00000015605	Srf	1473.19	1291.91	1183.1	2
ENSMUSG00000015709	Arnt2	58.3869	41.1342	23.4473	2
ENSMUSG00000015766	Eps8	92.3887	52.4199	56.1517	2
ENSMUSG00000015852	Fcrls	53.402	29.2299	24.34	2
ENSMUSG00000016918	Sulf1	161.738	94.6238	78.0784	2
ENSMUSG00000016995	Matn4	20.4296	7.73001	3.4357	2
ENSMUSG00000017446	C1qtnf1	67.3786	46.0029	28.1585	2
ENSMUSG00000017466	Timp2	1578.31	1256.34	953.742	2
ENSMUSG00000017724	Etv4	74.1362	38.9923	31.6629	2
ENSMUSG00000017781	Pitpna	2810.74	2373.66	2135.01	2
ENSMUSG00000017969	Ptgis	65.677	30.5088	23.7312	2
ENSMUSG00000018398	Septin8	323.971	213.221	149.67	2
ENSMUSG00000018417	Myo1b	268.947	211.093	168.713	2
ENSMUSG00000018451	6330403K07Rik	6.56049	2.90196	0	2
ENSMUSG00000018593	Sparc	6101.55	2960.65	1668.84	2
ENSMUSG00000018648	Dusp14	138.181	93.8505	76.6004	2
ENSMUSG00000018819	Lsp1	726.338	574.188	420.387	2
ENSMUSG00000018927	Ccl6	100.252	74.3222	52.0752	2
ENSMUSG00000018932	Map2k3	3905.26	2797.42	2797.96	2
ENSMUSG00000019055	Plod1	728.615	557.386	529.94	2
ENSMUSG00000019124	Scrn1	45.1842	31.5093	16.7481	2
ENSMUSG00000019278	Dpep1	289.557	216.324	196.243	2
ENSMUSG00000019539	Rcn3	164.442	80.434	79.4538	2
ENSMUSG00000019590	Cyb561	119.169	89.3894	65.0774	2
ENSMUSG00000019822	Smpd2	206.005	175.289	142.166	2
ENSMUSG00000019929	Dcn	4447.49	3540.33	2947.18	2
ENSMUSG00000019932	Kera	193.371	28.2494	7.8522	2
ENSMUSG00000019978	Epb41l2	471.67	391.513	356.791	2
ENSMUSG00000019997	Ccn2	573.518	300.524	264.732	2
ENSMUSG00000020053	Igf1	346.168	181.124	129.054	2
ENSMUSG00000020092	Pald1	265.588	223.536	179.028	2
ENSMUSG00000020122	Egfr	238.33	124.172	109.462	2
ENSMUSG00000020151	Ptprr	38.7621	27.9611	17.6517	2
ENSMUSG00000020176	Grb10	1244.82	872.368	678.273	2
ENSMUSG00000020181	Nav3	53.7135	40.8735	28.2511	2
ENSMUSG00000020218	Wif1	59.5605	3.53106	1.06281	2
ENSMUSG00000020228	Helb	140.996	103.94	94.823	2
ENSMUSG00000020241	Col6a2	1140.11	627.948	338.422	2
ENSMUSG00000020256	Aldh1l2	88.0019	58.8166	32.3837	2
ENSMUSG00000020262	Adarb1	262.867	173.795	165.201	2
ENSMUSG00000020282	Rhbdf1	421.85	357.511	312.7	2
ENSMUSG00000020303	Stc2	276.559	116.93	105.337	2
ENSMUSG00000020424	Castor1	65.1268	47.8833	31.7688	2
ENSMUSG00000020427	Igfbp3	393.726	230.577	203.18	2
ENSMUSG00000020431	Adcy1	30.5538	19.0016	8.71529	2
ENSMUSG00000020695	Mrc2	276.599	191.808	104.621	2
ENSMUSG00000020773	Trim47	224.453	131.531	127.503	2
ENSMUSG00000020785	Camkk1	27.3988	15.4535	7.51689	2
ENSMUSG00000020814	Mxra7	166.926	118.019	102.536	2
ENSMUSG00000020866	Cacna1g	49.8056	28.9471	12.1569	2
ENSMUSG00000020882	Cacnb1	3949.03	2911.84	3279.94	2
ENSMUSG00000020902	Ntn1	159.4	114.91	91.8164	2
ENSMUSG00000021036	Sptlc2	132.235	109.387	86.2492	2
ENSMUSG00000021219	Rgs6	16.1597	9.96407	4.34987	2
ENSMUSG00000021366	Hivep1	300.872	255.977	215.631	2
ENSMUSG00000021368	Tbc1d7	329.435	271.028	245.424	2
ENSMUSG00000021390	Ogn	550.908	333.099	276.802	2
ENSMUSG00000021486	Prelid1	227.593	185.265	162.547	2
ENSMUSG00000021493	Pdlim7	7644.12	6730.94	6011.43	2
ENSMUSG00000021508	Cxcl14	885.55	537.628	715.71	2
ENSMUSG00000021614	Vcan	86.4518	48.6005	37.3968	2
ENSMUSG00000021702	Thbs4	1194.17	407.219	274.632	2
ENSMUSG00000021750	Fam107a	82.81	31.5314	59.302	2
ENSMUSG00000021835	Bmp4	111.085	83.5825	69.5115	2
ENSMUSG00000021846	Peli2	185.332	131.436	98.9278	2
ENSMUSG00000021903	Galnt15	368.494	317.331	273.759	2
ENSMUSG00000021943	Gdf10	58.1499	25.1332	32.0531	2
ENSMUSG00000021983	Atp8a2	73.139	52.1351	41.4174	2
ENSMUSG00000021994	Wnt5a	129.328	99.4331	70.8646	2
ENSMUSG00000022032	Scara5	260.224	193.358	141.108	2
ENSMUSG00000022037	Clu	1202.75	881.25	828.73	2
ENSMUSG00000022043	Trim35	2933.55	2250.56	2278.78	2
ENSMUSG00000022180	Slc7a8	506.793	196.388	314.848	2
ENSMUSG00000022283	Pabpc1	1555.92	1327.36	1114.47	2
ENSMUSG00000022324	Matn2	74.2162	43.7367	34.282	2
ENSMUSG00000022371	Col14a1	161.704	80.5504	56.3547	2
ENSMUSG00000022440	C1qtnf6	133.394	63.1078	27.3073	2
ENSMUSG00000022449	Adamts20	183.918	78.4604	67.8307	2
ENSMUSG00000022483	Col2a1	9.50427	4.49284	1.37903	2
ENSMUSG00000022519	Srl	25801.2	22554.2	20583.5	2
ENSMUSG00000022687	Boc	96.3609	58.8973	35.1615	2
ENSMUSG00000022723	Crybg3	516.963	446.131	380.666	2
ENSMUSG00000022754	Tmem45a	20.6974	11.5665	6.69062	2
ENSMUSG00000022816	Fstl1	1187.35	699.384	401.134	2
ENSMUSG00000022860	Chodl	254.167	134.561	77.0242	2
ENSMUSG00000022883	Robo1	30.6848	18.6553	10.2037	2
ENSMUSG00000022901	Cd86	12.506	7.08933	3.40122	2
ENSMUSG00000022965	Ifngr2	1823.44	1481.56	1458.95	2
ENSMUSG00000023015	Racgap1	28.0585	19.6302	10.5651	2
ENSMUSG00000023032	Slc4a8	84.2525	63.2672	46.0716	2
ENSMUSG00000023191	P3h3	133.004	86.1628	44.2183	2
ENSMUSG00000023336	Wfdc1	1482.06	999.521	1110.28	2
ENSMUSG00000023571	C1qtnf12	262.864	223.798	190.782	2
ENSMUSG00000023827	Agpat4	47.805	34.4042	24.8156	2
ENSMUSG00000023885	Thbs2	179.949	111.955	101.006	2
ENSMUSG00000023886	Smoc2	2151.37	1695.74	1629.33	2
ENSMUSG00000023909	Paqr4	76.5683	51.7671	31.4694	2
ENSMUSG00000023915	Tnfrsf21	642.597	482.494	493.476	2
ENSMUSG00000024066	Xdh	720.982	568.517	507.676	2
ENSMUSG00000024076	Vit	44.0832	22.2061	20.6962	2
ENSMUSG00000024134	Six2	317.775	209.909	147.591	2
ENSMUSG00000024197	Plin3	754.112	489.844	516.731	2
ENSMUSG00000024411	Aqp4	633.065	394.934	392.866	2
ENSMUSG00000024486	Hbegf	407.483	230.123	159.648	2
ENSMUSG00000024501	Dpysl3	158.471	113.611	67.2456	2
ENSMUSG00000024529	Lox	162.476	57.1925	54.4742	2
ENSMUSG00000024534	Sncaip	55.8776	41.4925	28.326	2
ENSMUSG00000024535	Snx24	307.295	259.55	229.953	2
ENSMUSG00000024538	Ppic	463.61	325.913	249.716	2
ENSMUSG00000024593	Megf10	36.66	22.519	9.3429	2
ENSMUSG00000024598	Fbn2	5.63037	0.644206	0	2
ENSMUSG00000024663	Rab3il1	118.69	86.5288	54.3103	2
ENSMUSG00000024665	Fads2	59.4913	42.1775	26.255	2
ENSMUSG00000024778	Fas	112.267	79.4097	75.5974	2
ENSMUSG00000024782	Ak3	1240.19	1019.13	869.546	2
ENSMUSG00000024843	Chka	104.946	73.9561	56.6268	2
ENSMUSG00000024998	Plce1	77.5527	46.9931	40.2727	2
ENSMUSG00000025007	Aldh18a1	74.3637	42.172	33.9281	2
ENSMUSG00000025151	Maged1	431.3	333.244	307.758	2
ENSMUSG00000025314	Ptprj	80.5229	59.1418	42.0475	2
ENSMUSG00000025384	Faap100	408.787	273.172	208.587	2
ENSMUSG00000025422	Agap2	80.8751	43.3884	41.7394	2
ENSMUSG00000025610	Map3k7cl	329.966	225.195	179.599	2
ENSMUSG00000025648	Pfkfb4	1441.36	933.056	1102.3	2
ENSMUSG00000025738	Fbxl16	66.2836	33.4157	24.9595	2
ENSMUSG00000025813	Homer2	669.235	538.886	445.74	2
ENSMUSG00000025821	Zfp282	206.205	146.282	143.867	2
ENSMUSG00000026042	Col5a2	503.187	254.513	133.539	2
ENSMUSG00000026043	Col3a1	4146.56	1967.14	653.593	2
ENSMUSG00000026051	Ecrg4	20.1656	3.84864	3.34531	2
ENSMUSG00000026249	Serpine2	2226.87	1973.74	1708.72	2
ENSMUSG00000026259	Ngef	9.88492	2.24566	0.712114	2
ENSMUSG00000026305	Lrrfip1	3571.56	2814.64	2469.56	2
ENSMUSG00000026389	Steap3	819.946	662.495	637.042	2
ENSMUSG00000026478	Lamc1	1489.28	990.317	763.113	2
ENSMUSG00000026574	Dpt	979.285	751.346	614.752	2
ENSMUSG00000026608	Kctd3	348.992	232.429	248.877	2
ENSMUSG00000026640	Plxna2	377.555	270.927	267.414	2
ENSMUSG00000026676	Ccdc3	82.9116	43.0885	46.2879	2
ENSMUSG00000026697	Myoc	586.627	483.582	376.907	2
ENSMUSG00000026712	Mrc1	286.91	142.236	102.524	2
ENSMUSG00000026725	Tnn	7.2921	0.320596	0.3507	2
ENSMUSG00000026728	Vim	1659.79	1350.7	1217.47	2
ENSMUSG00000026737	Pip4k2a	112.058	79.7585	58.9264	2
ENSMUSG00000026827	Gpd2	5459.52	4652.3	3940.02	2
ENSMUSG00000026837	Col5a1	681.399	371.248	149.081	2
ENSMUSG00000026879	Gsn	12194.5	8699.76	6218.31	2
ENSMUSG00000027004	Frzb	149.676	103.168	75.0827	2
ENSMUSG00000027074	Slc43a3	462.545	282.941	303.856	2
ENSMUSG00000027188	Pamr1	87.4568	52.133	26.5	2
ENSMUSG00000027223	Mapk8ip1	153.063	81.0127	41.4815	2
ENSMUSG00000027386	Fbln7	86.3173	55.6888	33.7674	2
ENSMUSG00000027422	Rrbp1	588.675	486.32	418.804	2
ENSMUSG00000027520	Zdbf2	50.8018	17.3624	13.9579	2
ENSMUSG00000027750	Postn	317.659	110.783	63.4366	2
ENSMUSG00000027848	Olfml3	148.165	79.1979	51.8384	2
ENSMUSG00000027860	Vangl1	60.5993	41.8943	25.9924	2
ENSMUSG00000027864	Ptgfrn	298.46	184.382	136.462	2
ENSMUSG00000027883	Gpsm2	46.2498	26.0436	9.71985	2
ENSMUSG00000027887	Sypl2	10127.7	6360.18	6217.01	2
ENSMUSG00000027895	Kcnc4	2904.23	2313.12	2046.35	2
ENSMUSG00000027966	Col11a1	60.6196	8.04101	3.01838	2
ENSMUSG00000027978	Prss12	29.1678	16.0951	11.8348	2
ENSMUSG00000028111	Ctsk	105.518	58.5338	40.753	2
ENSMUSG00000028339	Col15a1	778.12	443.168	246.786	2
ENSMUSG00000028364	Tnc	85.876	24.8101	15.356	2
ENSMUSG00000028369	Svep1	148.381	112.529	89.3615	2
ENSMUSG00000028378	Ptgr1	62.3188	34.1058	16.5543	2
ENSMUSG00000028444	Cntfr	807.384	339.621	496.083	2
ENSMUSG00000028584	Lrrc38	758.785	589.805	577.439	2
ENSMUSG00000028600	Podn	247.261	174.579	133.204	2
ENSMUSG00000028641	P3h1	221.736	184.619	147.266	2
ENSMUSG00000028656	Cap1	355.386	304.756	256.919	2
ENSMUSG00000028776	Tinagl1	498.463	335.641	379.882	2
ENSMUSG00000028862	Map3k6	263.499	134.873	154.102	2
ENSMUSG00000028988	Ctnnbip1	342.431	262.478	223.247	2
ENSMUSG00000028989	Angptl7	241.626	38.4937	34.1597	2
ENSMUSG00000029050	Ski	970.993	801.249	670.018	2
ENSMUSG00000029093	Sorcs2	51.7216	24.108	19.5788	2
ENSMUSG00000029096	Htra3	594.654	442.195	384.209	2
ENSMUSG00000029163	Emilin1	156.606	97.2087	46.7673	2
ENSMUSG00000029185	Fam114a1	155.091	103.25	66.775	2
ENSMUSG00000029186	Pi4k2b	48.7137	36.9821	27.1325	2
ENSMUSG00000029189	Sel1l3	1508.76	967.679	813.078	2
ENSMUSG00000029283	Cdc7	24.5802	10.6199	7.09723	2
ENSMUSG00000029321	Slc10a6	54.8792	27.643	23.4449	2
ENSMUSG00000029338	Antxr2	308.555	217.949	125.935	2
ENSMUSG00000029622	Arpc1b	411.861	345.111	290.107	2
ENSMUSG00000029636	Wasf3	22.077	14.4579	8.304	2
ENSMUSG00000029661	Col1a2	3810.27	1206.3	497.564	2
ENSMUSG00000029675	Eln	457.633	257.029	229.065	2
ENSMUSG00000029718	Pcolce	659.17	389.008	247.362	2
ENSMUSG00000030022	Adamts9	142.843	70.4568	61.2971	2
ENSMUSG00000030084	Plxna1	298.404	251.83	204.824	2
ENSMUSG00000030091	Nup210	581.676	474.95	411.034	2
ENSMUSG00000030110	Ret	146.04	93.05	43.0485	2
ENSMUSG00000030116	Mfap5	305.672	212.079	155.035	2
ENSMUSG00000030122	Ptms	1609.13	1251.2	1202.8	2
ENSMUSG00000030125	Lrrc23	4.5876	1.60548	0	2
ENSMUSG00000030208	Emp1	555.566	347.35	318.58	2
ENSMUSG00000030218	Mgp	886.158	587.529	522.873	2
ENSMUSG00000030222	Rerg	26.3303	13.5314	8.726	2
ENSMUSG00000030255	Sspn	1765.32	1430.33	1244.05	2
ENSMUSG00000030339	Ltbr	465.226	362.059	303.683	2
ENSMUSG00000030342	Cd9	323.75	236.107	235.789	2
ENSMUSG00000030513	Pcsk6	271.583	210.934	149.536	2
ENSMUSG00000030590	Fam98c	63.7024	43.7689	33.1219	2
ENSMUSG00000030659	Nucb2	60.7377	41.5056	32.5366	2
ENSMUSG00000030678	Maz	1824.16	1484.77	1386	2
ENSMUSG00000030711	Sult1a1	355.975	272.493	252.933	2
ENSMUSG00000030727	Rabep2	673.891	490.477	422.767	2
ENSMUSG00000030787	Lyve1	96.754	49.2211	41.4316	2
ENSMUSG00000030878	Cdr2	74.6636	54.6454	36.7299	2
ENSMUSG00000031216	Stard8	440.523	367.326	305.442	2
ENSMUSG00000031239	Itm2a	3587.28	2351.32	2007.66	2
ENSMUSG00000031250	Tnmd	118.493	25.6872	12.3554	2
ENSMUSG00000031351	Zfp185	38.1365	19.9498	18.5552	2
ENSMUSG00000031375	Bgn	887.195	537.659	415.143	2
ENSMUSG00000031442	Mcf2l	587.029	332.181	360.527	2
ENSMUSG00000031511	Arhgef7	1033.59	715.926	620.591	2
ENSMUSG00000031595	Pdgfrl	39.5215	17.0549	7.86525	2
ENSMUSG00000031700	Gpt2	6538.98	4498.33	4208.89	2
ENSMUSG00000031748	Gnao1	196.051	156.657	134.913	2
ENSMUSG00000031790	Mmp15	495.051	426.968	362.273	2
ENSMUSG00000031849	Comp	127.229	39.5855	17.5767	2
ENSMUSG00000031972	Acta1	543789	473921	435622	2
ENSMUSG00000031994	Adamts8	92.4251	33.4298	25.9473	2
ENSMUSG00000032114	Slc37a4	2500.37	1924.4	1849	2
ENSMUSG00000032179	Bmp5	52.968	24.1084	16.6234	2
ENSMUSG00000032185	Carm1	777.935	668.747	582.786	2
ENSMUSG00000032202	Rab27a	66.0367	32.1681	31.562	2
ENSMUSG00000032322	Pstpip1	15.7932	7.06716	3.85536	2
ENSMUSG00000032332	Col12a1	168.498	37.9816	20.0079	2
ENSMUSG00000032431	Crtap	149.761	93.9568	79.7259	2
ENSMUSG00000032507	Fbxl2	16.0379	10.6118	4.84687	2
ENSMUSG00000032725	Folr2	4.5876	0.965312	0	2
ENSMUSG00000032741	Tpcn1	1249.3	1114.88	1010.02	2
ENSMUSG00000032849	Abcc4	371.908	296.77	275.793	2
ENSMUSG00000032925	Itgbl1	105.655	57.5771	37.7759	2
ENSMUSG00000032946	Rasgrp2	345.86	277.883	217.441	2
ENSMUSG00000032968	Inha	114.556	72.3421	72.076	2
ENSMUSG00000032997	Chpf	111.517	72.3471	59.1201	2
ENSMUSG00000033033	Calhm2	34.1797	23.8091	14.9601	2
ENSMUSG00000033044	Dhrs7c	5111.15	3912.49	3225.33	2
ENSMUSG00000033124	Atg9a	1181.23	982.323	807.856	2
ENSMUSG00000033436	Armcx2	81.4912	55.6516	30.8155	2
ENSMUSG00000033544	Angptl1	89.2396	57.2525	32.1897	2
ENSMUSG00000033585	Ndn	152.435	115.116	77.7385	2
ENSMUSG00000033685	Ucp2	230.523	173.512	155.267	2
ENSMUSG00000033712	Ccar2	432.103	372.316	324.809	2
ENSMUSG00000033857	Engase	146.841	103.89	76.2252	2
ENSMUSG00000033960	Jcad	488.955	395.262	327.954	2
ENSMUSG00000034165	Ccnd3	278.414	193.33	108.278	2
ENSMUSG00000034205	Loxl2	267.617	161.985	70.0967	2
ENSMUSG00000034353	Ramp1	824.856	634.485	600.574	2
ENSMUSG00000034463	Scara3	117.436	87.1486	57.8757	2
ENSMUSG00000034573	Ptpn13	57.7461	32.8456	24.0476	2
ENSMUSG00000034687	Fras1	86.467	38.6173	6.70971	2
ENSMUSG00000034708	Grn	427.253	316.522	281.865	2
ENSMUSG00000034926	Dhcr24	63.8454	43.0728	21.1885	2
ENSMUSG00000035258	Abi3bp	299.554	226.771	155.752	2
ENSMUSG00000035279	Ssc5d	199.741	102.251	59.6324	2
ENSMUSG00000035493	Tgfbi	356.727	276.802	205.404	2
ENSMUSG00000035547	Capn5	47.3824	29.2803	16.8278	2
ENSMUSG00000035863	Palm	240.983	162.4	188.064	2
ENSMUSG00000036040	Adamtsl2	103.452	31.23	18.5897	2
ENSMUSG00000036103	Colec12	119.388	70.481	66.9366	2
ENSMUSG00000036206	Sh3bp4	78.6298	57.9174	45.1431	2
ENSMUSG00000036334	Igsf10	27.0488	16.4233	9.77576	2
ENSMUSG00000036446	Lum	688.831	532.774	463.385	2
ENSMUSG00000036545	Adamts2	276.281	156.988	77.2902	2
ENSMUSG00000036591	Arhgap21	357.241	304.579	272.05	2
ENSMUSG00000036599	Chst12	73.4141	51.1169	40.7172	2
ENSMUSG00000036896	C1qc	144.81	101.293	79.2735	2
ENSMUSG00000036904	Fzd8	109.258	86.2278	68.9424	2
ENSMUSG00000036905	C1qb	140.825	101.942	87.6177	2
ENSMUSG00000036949	Slc39a12	16.1083	3.21199	2.81397	2
ENSMUSG00000037016	Frem2	56.3104	25.416	15.8125	2
ENSMUSG00000037060	Cavin3	153.72	108.745	88.2604	2
ENSMUSG00000037206	Islr	421.391	297.877	219.902	2
ENSMUSG00000037211	Spry1	410.078	332.197	283.231	2
ENSMUSG00000037278	Tmem97	49.0258	33.4308	21.9861	2
ENSMUSG00000037379	Spon2	17.8507	9.97214	4.82545	2
ENSMUSG00000037991	Rmi2	138.051	69.1749	35.7741	2
ENSMUSG00000037997	Parp11	75.9082	56.5629	45.7994	2
ENSMUSG00000038112	AW551984	23.4144	12.2203	4.47475	2
ENSMUSG00000038217	Tlcd2	78.9653	49.3188	32.8556	2
ENSMUSG00000038264	Sema7a	376.8	236.252	219.733	2
ENSMUSG00000038332	Sesn1	824.52	586.29	678.968	2
ENSMUSG00000038456	Dennd2a	91.3235	46.2908	37.115	2
ENSMUSG00000038463	Olfml2b	128.034	65.6721	38.1302	2
ENSMUSG00000038518	Jarid2	598.14	451.161	445.567	2
ENSMUSG00000038668	Lpar1	151.211	87.1533	62.7993	2
ENSMUSG00000038782	1700028J19Rik	5.23581	0.320596	0	2
ENSMUSG00000038976	Ppp1r9b	555.681	438.782	340.94	2
ENSMUSG00000039084	Chad	143.616	35.7243	8.16842	2
ENSMUSG00000039109	F13a1	166.509	122.891	82.4308	2
ENSMUSG00000039117	Taf4	249.098	213.192	185.293	2
ENSMUSG00000039234	Sec24d	138.048	77.5944	63.5724	2
ENSMUSG00000039257	Vstm2b	4.26609	1.61304	0	2
ENSMUSG00000039476	Prrx2	21.4686	12.2223	7.77486	2
ENSMUSG00000039481	Nrtn	110.159	70.0293	70.131	2
ENSMUSG00000039787	Cercam	74.1692	37.0491	16.6316	2
ENSMUSG00000039883	Lrrc17	34.0795	16.1052	11.6195	2
ENSMUSG00000039899	Fgl2	145.291	116.429	86.4322	2
ENSMUSG00000040111	Gramd1b	390.847	297.541	226.822	2
ENSMUSG00000040212	Emp3	143.104	110.322	74.9956	2
ENSMUSG00000040260	Daam2	153.211	91.3516	61.9994	2
ENSMUSG00000040339	Fam102b	212.38	138.605	122.619	2
ENSMUSG00000040350	Trim7	907.456	807.237	712.885	2
ENSMUSG00000040605	Bace2	31.5237	22.502	14.6012	2
ENSMUSG00000040653	Ppp1r14c	3073.51	2540.92	2338.26	2
ENSMUSG00000040690	Col16a1	125.189	55.3627	35.5183	2
ENSMUSG00000040717	Il17rd	92.3976	66.2734	49.4454	2
ENSMUSG00000040761	Spen	369.696	316.513	265.016	2
ENSMUSG00000040998	Npnt	95.5736	57.2696	53.1916	2
ENSMUSG00000041117	Ccdc8	38.7135	25.4543	15.2466	2
ENSMUSG00000041120	Nbl1	441.977	334.919	283.872	2
ENSMUSG00000041313	Slc7a1	75.7379	54.9665	35.0773	2
ENSMUSG00000041482	Piezo2	24.9208	13.8409	7.3552	2
ENSMUSG00000041559	Fmod	1253.87	309.604	106.407	2
ENSMUSG00000041577	Prelp	375.611	270.411	202.661	2
ENSMUSG00000041669	Prima1	95.1265	38.5936	59.559	2
ENSMUSG00000041797	Abca9	239.179	155.311	104.496	2
ENSMUSG00000041920	Slc16a6	127.305	95.9136	73.3136	2
ENSMUSG00000041959	S100a10	503.185	332.592	373.965	2
ENSMUSG00000042436	Mfap4	162.766	46.1017	18.353	2
ENSMUSG00000042451	Mybph	5264.71	3247.82	3861.35	2
ENSMUSG00000042807	Hecw2	121.908	59.843	71.4829	2
ENSMUSG00000042826	Fgf11	126.266	73.646	49.392	2
ENSMUSG00000042834	Nrep	4369.43	2289.94	1112.04	2
ENSMUSG00000043557	Mdga1	535.702	295.122	246.731	2
ENSMUSG00000043587	Pxylp1	26.7171	16.7413	6.55518	2
ENSMUSG00000043631	Ecm2	250.175	194.105	158.363	2
ENSMUSG00000043635	Adamts3	19.4804	6.43858	6.17	2
ENSMUSG00000043719	Col6a6	80.7367	47.2819	38.8163	2
ENSMUSG00000044006	Cilp2	171.804	33.4651	4.72434	2
ENSMUSG00000044172	Ptx4	20.0129	6.432	3.0398	2
ENSMUSG00000044456	Rin3	164.146	84.3007	81.4474	2
ENSMUSG00000044461	Shisa2	2171.7	1619.34	1646.3	2
ENSMUSG00000044646	Zbtb7c	28.5781	16.7545	6.3744	2
ENSMUSG00000044674	Fzd1	67.5381	39.8478	28.8621	2
ENSMUSG00000045216	Hs6st1	470.468	404.662	356.082	2
ENSMUSG00000045248	Med26	227.001	110.925	182.245	2
ENSMUSG00000045657	Pcdhb10	8.24908	1.92909	0	2
ENSMUSG00000045763	Basp1	33.5852	18.6316	10.2726	2
ENSMUSG00000046186	Cd109	32.6768	15.1202	7.21976	2
ENSMUSG00000046718	Bst2	216.922	170.233	120.993	2
ENSMUSG00000046768	Rhoj	230.026	182.076	149.737	2
ENSMUSG00000047045	Tmem164	50.7033	36.7023	25.631	2
ENSMUSG00000047146	Tet1	63.3883	31.2905	7.53598	2
ENSMUSG00000047414	Flrt2	128.724	90.0773	78.279	2
ENSMUSG00000047420	Fam180a	19.3432	7.05303	5.20829	2
ENSMUSG00000047497	Adamts12	80.4271	46.6457	25.826	2
ENSMUSG00000047591	Mafa	2620.58	1572.95	1488.88	2
ENSMUSG00000047604	Frat2	307.728	214.898	205.862	2
ENSMUSG00000048126	Col6a3	966.07	651.237	321.752	2
ENSMUSG00000048332	Lhfp	157.462	127.402	95.8867	2
ENSMUSG00000048402	Gli2	34.1283	14.4852	8.61184	2
ENSMUSG00000048583	Igf2	23.3583	14.1318	7.89973	2
ENSMUSG00000048701	Ccdc6	1696.92	1384.8	1282.81	2
ENSMUSG00000048782	Insc	13.1799	7.06313	0.666919	2
ENSMUSG00000049422	Chchd10	1011.53	798.316	710.559	2
ENSMUSG00000049804	Armcx4	547.183	440.64	363.47	2
ENSMUSG00000050002	Idnk	110.727	89.1893	69.5306	2
ENSMUSG00000050069	Grem2	273.83	107.794	102.585	2
ENSMUSG00000050379	Septin6	41.1192	26.3713	21.5284	2
ENSMUSG00000050700	Emilin3	10.1744	2.89793	2.01147	2
ENSMUSG00000051076	Vtcn1	8.54869	4.5125	1.06281	2
ENSMUSG00000051243	Islr2	37.1326	21.9036	14.5132	2
ENSMUSG00000051527	Usp29	49.2323	22.8225	19.8438	2
ENSMUSG00000051579	Tceal8	244.623	132.308	105.024	2
ENSMUSG00000051726	Kcnf1	98.7608	25.7764	32.3028	2
ENSMUSG00000051817	Sox12	35.1786	21.8865	16.4901	2
ENSMUSG00000052040	Klf13	1057.5	612.41	827.327	2
ENSMUSG00000052135	Foxo6	376.042	243.342	160.91	2
ENSMUSG00000052310	Slc39a1	821.798	716.896	648.542	2
ENSMUSG00000052563	D930048N14Rik	22.3407	13.8691	6.09032	2
ENSMUSG00000052688	Rab7b	55.8527	41.799	26.6248	2
ENSMUSG00000052911	Lamb2	2946.74	2511.56	2371.74	2
ENSMUSG00000052949	Rnf157	537.994	366.496	262.88	2
ENSMUSG00000053199	Arhgap20	380.591	318.384	263.493	2
ENSMUSG00000053414	Hunk	29.9956	15.7584	2.46327	2
ENSMUSG00000053716	Dusp7	801.835	510.793	589.651	2
ENSMUSG00000053931	Cnn3	370.238	287.573	273.761	2
ENSMUSG00000054150	Syne3	36.5945	23.8181	18.1938	2
ENSMUSG00000054675	Tmem119	52.1595	25.7477	17.7848	2
ENSMUSG00000054720	Lrrc8c	242.626	190.741	163.577	2
ENSMUSG00000054752	Fsd1l	300.477	245.89	200.9	2
ENSMUSG00000054808	Actn4	685.873	567.708	485.217	2
ENSMUSG00000055653	Gpc3	91.0409	70.4089	55.2159	2
ENSMUSG00000056174	Col8a2	38.5156	14.162	3.67224	2
ENSMUSG00000056214	Pard6g	21.689	9.96509	5.73962	2
ENSMUSG00000056880	Gadl1	94.2305	48.4922	51.8315	2
ENSMUSG00000057738	Sptan1	1046.6	856.551	706.87	2
ENSMUSG00000058056	Palld	1769.68	1191.09	1101.69	2
ENSMUSG00000058152	Chsy3	10.5484	2.89946	1.43494	2
ENSMUSG00000058886	Deaf1	272.039	212.226	191.135	2
ENSMUSG00000058914	C1qtnf3	40.0367	16.1385	3.98846	2
ENSMUSG00000059327	Eda	54.0325	38.8976	24.9617	2
ENSMUSG00000059901	Adamts14	43.4583	27.7262	19.0842	2
ENSMUSG00000060429	Sntb1	104.411	71.7271	51.0923	2
ENSMUSG00000060591	Ifitm2	133.365	98.3686	73.4599	2
ENSMUSG00000061013	Mkx	21.2645	6.75311	2.80326	2
ENSMUSG00000061410	Zcchc14	497.792	433.963	369.874	2
ENSMUSG00000061816	Myl1	187489	164704	144857	2
ENSMUSG00000062031	Pgghg	85.1166	56.3521	42.8498	2
ENSMUSG00000062563	Cys1	111.079	62.3628	53.0846	2
ENSMUSG00000062591	Tubb4a	28.3506	17.7007	11.0405	2
ENSMUSG00000062694	Cav3	1151.85	772.686	686.597	2
ENSMUSG00000063018	2010204K13Rik	11.5325	4.49386	2.3836	2
ENSMUSG00000063160	Numbl	88.9421	68.1553	46.7007	2
ENSMUSG00000063171	Rps4l	46.1704	32.455	19.6714	2
ENSMUSG00000063275	Hacd1	2191.18	1101.78	946.662	2
ENSMUSG00000063455	D630045J12Rik	14.7686	6.43756	3.33459	2
ENSMUSG00000063524	Eno1	1682.62	1167.95	1246.14	2
ENSMUSG00000063576	Klhdc3	2004.41	1321.9	1395.42	2
ENSMUSG00000064210	Ano6	720.935	578.248	479.28	2
ENSMUSG00000067276	Capn6	65.2828	33.4429	25.9473	2
ENSMUSG00000067780	Pi15	23.685	15.1212	6.65628	2
ENSMUSG00000068270	Shroom4	205.951	158.887	145.331	2
ENSMUSG00000068614	Actc1	23958.4	11020.1	4002.82	2
ENSMUSG00000068962	Zfp114	6.20671	1.60599	0	2
ENSMUSG00000069515	Lyz1	52.2529	35.3776	29.4067	2
ENSMUSG00000070047	Fat1	87.2203	57.9421	43.8568	2
ENSMUSG00000070436	Serpinh1	1630.52	856.933	776.612	2
ENSMUSG00000072235	Tuba1a	345.3	230.912	233.313	2
ENSMUSG00000072694	1500011B03Rik	34.5007	22.8604	13.3017	2
ENSMUSG00000073591	Pcdhb22	35.3247	18.3302	12.6478	2
ENSMUSG00000074217	Misp3	114.06	81.2587	47.6754	2
ENSMUSG00000074793	Hspa12b	387.192	267.328	240.405	2
ENSMUSG00000074971	Fibin	268.14	138.553	184.85	2
ENSMUSG00000075254	Heg1	456.082	386.307	344.927	2
ENSMUSG00000075330	A930003A15Rik	46.4945	10.9299	32.903	2
ENSMUSG00000078619	Smarcd2	382.191	299.708	263.816	2
ENSMUSG00000078794	Dact3	53.0892	29.6462	21.3133	2
ENSMUSG00000079018	Ly6c1	1114.08	1001.16	897.231	2
ENSMUSG00000079022	Col22a1	687.362	457.163	305.249	2
ENSMUSG00000084843	B230312C02Rik	1591.73	954.268	374.754	2
ENSMUSG00000085180	AI838599	37.7389	24.4397	12.3184	2
ENSMUSG00000085385	Snhg17	93.3046	70.7335	56.4973	2
ENSMUSG00000085925	Rtl1	4.57465	1.60901	0	2
ENSMUSG00000086534	Gm16758	50.7767	20.585	15.0659	2
ENSMUSG00000086584	Gm12002	77.0326	54.0782	41.3176	2
ENSMUSG00000087024	B230119M05Rik	10.7868	5.7762	1.01762	2
ENSMUSG00000087080	Gm12199	66.9657	30.84	22.0848	2
ENSMUSG00000087408	Cers1	179.553	146.516	115.826	2
ENSMUSG00000089703	Gm15833	87.1051	33.082	31.2802	2
ENSMUSG00000089774	Slc5a3	88.3326	36.6509	54.0606	2
ENSMUSG00000090084	Srpx	62.4247	27.3593	25.3302	2
ENSMUSG00000091243	Vgll3	91.051	52.7501	51.9801	2
ENSMUSG00000097391	Mirg	57.0527	32.7932	18.8237	2
ENSMUSG00000097451	Rian	1279.09	850.756	407.323	2
ENSMUSG00000099083	Atf7	838.122	709.651	598.447	2
ENSMUSG00000101257	2310015K22Rik	122.192	79.083	46.1563	2
ENSMUSG00000101872	Gm29237	24.0807	15.4031	7.46702	2
ENSMUSG00000102252	Snrpn	230.603	192.967	157.91	2
ENSMUSG00000105703	Gm43305	429.003	273.526	222.142	2
ENSMUSG00000105987	AI506816	1242.84	908.16	900.796	2
ENSMUSG00000109904	Gm45819	92.9996	48.8988	57.7329	2
ENSMUSG00000116056	Gm4544	358.648	222.214	221.806	2
ENSMUSG00000116066	Gm49477	479.75	354.936	323.057	2
ENSMUSG00000118434	Gm13301	24.8711	8.99927	0	2
ENSMUSG00000000296	Tpd52l1	438.454	574.421	617.54	3
ENSMUSG00000002748	Baz1b	1164.12	1386.68	1521.76	3
ENSMUSG00000003849	Nqo1	311.48	469.446	570.321	3
ENSMUSG00000003948	Mmd	157.48	195.611	239.178	3
ENSMUSG00000004035	Gstm7	45.6073	69.8967	85.9044	3
ENSMUSG00000005803	Sqor	648.671	751.057	860.798	3
ENSMUSG00000006304	Arpc2	987.249	1091.05	1222.21	3
ENSMUSG00000006527	Sfmbt1	199.591	248.425	280.295	3
ENSMUSG00000006611	Hfe	419.162	512.816	567.913	3
ENSMUSG00000009905	Kdsr	96.7969	140.477	160.308	3
ENSMUSG00000010136	Pifo	1.97806	9.99027	14.3788	3
ENSMUSG00000010936	Vac14	355.928	410.166	479.691	3
ENSMUSG00000011382	Dhdh	774.259	886.94	1003.41	3
ENSMUSG00000011831	Evi5	227.896	288.648	353.03	3
ENSMUSG00000016487	Ppfibp1	516.73	704.939	819.195	3
ENSMUSG00000017204	Gsdma	1.64878	5.77319	10.1585	3
ENSMUSG00000018239	Zcchc10	100.321	121.579	146.538	3
ENSMUSG00000018379	Srsf1	1288.99	1440.77	1604.2	3
ENSMUSG00000018427	Ypel2	108.276	148.104	171.983	3
ENSMUSG00000019132	BC005537	1339.72	1809.97	1789.87	3
ENSMUSG00000019996	Map7	41.4204	62.3008	83.6517	3
ENSMUSG00000020083	Fam241b	14.5135	28.9295	43.5144	3
ENSMUSG00000020275	Rel	67.7479	122.827	113.444	3
ENSMUSG00000020300	Cpeb4	1060.98	1603.46	1619.47	3
ENSMUSG00000020312	Shc2	53.5264	72.3883	96.0982	3
ENSMUSG00000020340	Cyfip2	71.332	383.705	288.245	3
ENSMUSG00000020598	Nrcam	1.64878	9.03001	15.8316	3
ENSMUSG00000020774	Aspa	62.7787	96.6773	136.916	3
ENSMUSG00000020777	Acox1	2655.68	3273.74	3407.56	3
ENSMUSG00000020799	Tekt1	14.4737	35.6695	49.9564	3
ENSMUSG00000020806	Rhbdf2	310.223	438.525	375.854	3
ENSMUSG00000021134	Srsf5	2447.15	3202.31	2909.04	3
ENSMUSG00000021136	Smoc1	21.6082	47.2497	67.4634	3
ENSMUSG00000021185	Dglucy	348.542	433.406	502.436	3
ENSMUSG00000021203	Otub2	171.047	276.911	349.436	3
ENSMUSG00000021238	Aldh6a1	2285.83	2571.76	2835.18	3
ENSMUSG00000021557	Agtpbp1	856.993	991.221	1096.42	3
ENSMUSG00000021792	Prxl2a	461.727	632.636	733.306	3
ENSMUSG00000021973	Micu2	727.908	935.597	978.152	3
ENSMUSG00000021981	Cab39l	376.241	441.182	507.341	3
ENSMUSG00000022016	Akap11	305.177	395.376	467.773	3
ENSMUSG00000022040	Ephx2	544.524	717.214	798.548	3
ENSMUSG00000022111	Uchl3	346.238	402.384	463.554	3
ENSMUSG00000022123	Scel	0.662339	8.34955	12.2497	3
ENSMUSG00000022292	Rrm2b	435.242	567.446	617.744	3
ENSMUSG00000022358	Fbxo32	2810.74	5848.61	6476.06	3
ENSMUSG00000022376	Adcy8	0.324102	2.57432	5.50308	3
ENSMUSG00000022415	Syngr1	568.939	679.728	818.636	3
ENSMUSG00000022528	Hes1	183.06	412.898	293.596	3
ENSMUSG00000022629	Kif21a	379.474	450.44	527.098	3
ENSMUSG00000022770	Dlg1	1001.87	1136.95	1281.61	3
ENSMUSG00000022847	Thpo	74.2445	117.05	112.406	3
ENSMUSG00000023826	Prkn	106.571	144.648	161.995	3
ENSMUSG00000023913	Pla2g7	496.588	795.976	997.192	3
ENSMUSG00000023951	Vegfa	3711.89	5113.66	5399.96	3
ENSMUSG00000024186	Rgs11	10.2064	21.8709	25.9817	3
ENSMUSG00000024423	Impact	284.282	449.953	522.217	3
ENSMUSG00000024924	Vldlr	2255.84	3280.13	2837.54	3
ENSMUSG00000025037	Maoa	181.443	239.204	252.36	3
ENSMUSG00000025038	Efhc2	0.335648	10.2851	10.5306	3
ENSMUSG00000025075	Habp2	39.4409	61.9974	75.8253	3
ENSMUSG00000025176	Hoga1	20.695	33.4122	44.9517	3
ENSMUSG00000025220	Oga	720.461	877.702	968.869	3
ENSMUSG00000025271	Pfkfb1	886.527	1119.67	1203.03	3
ENSMUSG00000025420	Katnal2	9.8465	31.1262	54.9235	3
ENSMUSG00000025880	Smad7	118.147	159.197	187.782	3
ENSMUSG00000025898	Cwf19l2	380.722	452.746	523.411	3
ENSMUSG00000025915	Sgk3	96.6175	131.882	155.161	3
ENSMUSG00000025920	Stau2	784.253	1083.36	1345.18	3
ENSMUSG00000026014	Raph1	258.652	314.746	374.366	3
ENSMUSG00000026078	Pdcl3	708.375	818.077	951.617	3
ENSMUSG00000026083	Eif5b	2071.8	2587.68	3002.23	3
ENSMUSG00000026383	Epb41l5	60.3463	120.632	96.5041	3
ENSMUSG00000026409	Pfkfb2	163.538	206.457	245.204	3
ENSMUSG00000026437	Cdk18	87.2463	129.626	164.974	3
ENSMUSG00000026675	Hsd17b7	76.6409	116.281	160.063	3
ENSMUSG00000026880	Stom	465.34	636.979	845.108	3
ENSMUSG00000026893	Gca	49.6834	71.1064	98.8039	3
ENSMUSG00000026904	Slc4a10	6.55412	17.3518	24.441	3
ENSMUSG00000026939	Tmem141	164.338	212.593	254.569	3
ENSMUSG00000027367	Stard7	2385.42	2839.68	3331.05	3
ENSMUSG00000027368	Dusp2	7.19337	18.0323	20.1363	3
ENSMUSG00000027423	Snx5	1080.01	1227.88	1406.07	3
ENSMUSG00000027439	Gzf1	462.928	535.848	610.403	3
ENSMUSG00000027469	Tpx2	52.3773	98.0706	142.755	3
ENSMUSG00000027546	Atp9a	417.794	547.343	552.625	3
ENSMUSG00000027660	Skil	244.1	338.676	334.484	3
ENSMUSG00000027827	Kcnab1	62.8774	143.286	139.779	3
ENSMUSG00000027894	Slc6a17	12.1216	38.2937	60.0822	3
ENSMUSG00000027981	Rnpc3	110.902	156.193	205.038	3
ENSMUSG00000028017	Egf	722.53	887.586	958.925	3
ENSMUSG00000028132	Tlcd4	894.737	1140.37	1305.42	3
ENSMUSG00000028150	Rorc	917.847	1052.6	1227.49	3
ENSMUSG00000028434	Epb41l4b	67.4533	89.9943	108.09	3
ENSMUSG00000028527	Ak4	210.235	320.587	434.901	3
ENSMUSG00000028572	Hook1	380.641	602.106	868.985	3
ENSMUSG00000028601	Echdc2	247.313	327.672	334.207	3
ENSMUSG00000028698	Pik3r3	85.3605	108.401	125.599	3
ENSMUSG00000028841	Cnksr1	675.24	1061.74	1390.63	3
ENSMUSG00000028907	Utp11	338.672	413.145	444.372	3
ENSMUSG00000029014	Dnajc2	570.238	653.718	752.911	3
ENSMUSG00000029217	Tec	88.5416	181.242	157.094	3
ENSMUSG00000029361	Nos1	797.31	1321.72	1365.83	3
ENSMUSG00000029999	Tgfa	0.335648	3.85568	7.20671	3
ENSMUSG00000030102	Itpr1	398.383	533.99	617.775	3
ENSMUSG00000030103	Bhlhe40	1516.71	2331.66	1882.93	3
ENSMUSG00000030170	Wnt5b	33.2547	54.1242	67.1213	3
ENSMUSG00000030739	Myh14	807.876	1061.84	1198.15	3
ENSMUSG00000030850	Ate1	697.112	848.835	939.806	3
ENSMUSG00000030861	Acadsb	2380.72	2893.97	3164.71	3
ENSMUSG00000031099	Smarca1	77.5375	144.13	172.951	3
ENSMUSG00000031112	Stk26	28.5929	65.5622	96.7191	3
ENSMUSG00000031167	Rbm3	730.486	951.78	945.313	3
ENSMUSG00000031370	Zrsr2	249.487	309.019	331.546	3
ENSMUSG00000031373	Car5b	21.3599	45.0282	68.9098	3
ENSMUSG00000031485	Plpbp	652.156	717.211	799.289	3
ENSMUSG00000031489	Adrb3	13.7131	48.2398	89.2635	3
ENSMUSG00000031504	Rab20	13.4373	34.3916	32.9885	3
ENSMUSG00000031530	Dusp4	13.1337	23.4819	30.8735	3
ENSMUSG00000031626	Sorbs2	739.947	1255.09	1620.36	3
ENSMUSG00000031712	Il15	168.595	328.869	287.842	3
ENSMUSG00000031715	Smarca5	605.258	750.019	867.334	3
ENSMUSG00000032000	Birc3	85.1531	116.207	140.794	3
ENSMUSG00000032307	Ube2q2	741.504	869.028	981.283	3
ENSMUSG00000032348	Gsta4	205.329	239.466	284.451	3
ENSMUSG00000032357	Tinag	0.324102	8.9721	6.56823	3
ENSMUSG00000032409	Atr	88.9468	111.62	134.72	3
ENSMUSG00000032423	Syncrip	988.337	1133.37	1266.66	3
ENSMUSG00000032495	Lrrc2	1356.03	1906.74	2245.04	3
ENSMUSG00000032515	Csrnp1	65.5026	125.987	124.445	3
ENSMUSG00000032633	Flcn	1000.76	1282.5	1312.52	3
ENSMUSG00000032826	Ank2	704.607	846.254	1037.28	3
ENSMUSG00000033249	Hsf4	164.385	218.469	256.07	3
ENSMUSG00000033486	Catsper2	40.0818	55.3275	69.3857	3
ENSMUSG00000033576	Apol6	384.992	540.135	681.556	3
ENSMUSG00000033916	Chmp2a	950.949	1045.41	1169.76	3
ENSMUSG00000033931	Rbm34	125.056	192.611	176.436	3
ENSMUSG00000034265	Zdhhc14	62.8708	84.3163	109.871	3
ENSMUSG00000034377	Tulp4	1594	1835.33	2158.29	3
ENSMUSG00000034472	Rasd2	359.564	1119.33	931.123	3
ENSMUSG00000034723	Tmx4	289.217	375.887	392.62	3
ENSMUSG00000034795	Ccdc122	18.4774	30.5521	42.2305	3
ENSMUSG00000034826	Nup54	120.597	155.361	168.516	3
ENSMUSG00000036257	Pnpla8	2021.97	2372.65	2689.92	3
ENSMUSG00000036528	Ppfibp2	133.524	187.345	224.538	3
ENSMUSG00000036617	Etl4	890.807	1312.76	1292.15	3
ENSMUSG00000036712	Cyld	526.294	734.1	836.026	3
ENSMUSG00000036745	Ttll7	1656.32	2170.6	2868.55	3
ENSMUSG00000036820	Amdhd2	111.157	169.483	137.751	3
ENSMUSG00000036944	Tmem71	19.396	45.6264	46.6813	3
ENSMUSG00000037104	Socs5	244.152	305.127	335.365	3
ENSMUSG00000037110	Ralgapa2	209.986	292.646	363.562	3
ENSMUSG00000037447	Arid5a	113.932	147.976	169.353	3
ENSMUSG00000037573	Tob1	4064.42	5764.02	4966.15	3
ENSMUSG00000038301	Snx10	202.651	267.797	290.823	3
ENSMUSG00000038370	Pcp4l1	399.35	679.221	631.563	3
ENSMUSG00000038583	Pln	5.58041	17.0635	18.1318	3
ENSMUSG00000038894	Irs2	307.924	540.149	536.295	3
ENSMUSG00000039683	Sdk1	25.9624	54.3031	81.6719	3
ENSMUSG00000039782	Cpeb2	203.249	355.54	473.143	3
ENSMUSG00000039960	Rhou	655.788	850.452	1077.72	3
ENSMUSG00000040128	Pnrc1	1378.8	1792.78	1917.84	3
ENSMUSG00000040147	Maob	396.968	602.131	808.326	3
ENSMUSG00000040389	Wdr47	93.9042	117.089	134.701	3
ENSMUSG00000040410	Fbxl4	329.549	443.828	518.383	3
ENSMUSG00000040435	Ppp1r15a	351.681	472.093	572.527	3
ENSMUSG00000040729	Cep126	7.89552	21.5654	24.1569	3
ENSMUSG00000040883	Tmem205	185.639	234.57	262.24	3
ENSMUSG00000041143	Tmco4	160.649	220.906	298.268	3
ENSMUSG00000041235	Chd7	328.349	425.376	500.939	3
ENSMUSG00000041351	Rap1gap	143.486	180.541	220.852	3
ENSMUSG00000041444	Arhgap32	68.9571	121.223	94.3614	3
ENSMUSG00000041650	Pcca	767.851	918.742	989.041	3
ENSMUSG00000041895	Wipi1	1006.26	1150.01	1265.04	3
ENSMUSG00000041912	Tdrkh	70.2806	118.646	167.003	3
ENSMUSG00000044080	S100a1	1405.8	1796.55	1882.41	3
ENSMUSG00000044405	Adig	36.9843	72.7253	105.924	3
ENSMUSG00000044447	Dock5	9.16226	16.081	25.265	3
ENSMUSG00000044544	4921513I03Rik	1.63465	6.74555	10.3285	3
ENSMUSG00000044934	Zfp367	446.034	616.666	662.643	3
ENSMUSG00000046532	Ar	436.049	517.901	599.531	3
ENSMUSG00000047139	Cd24a	3135.81	4989.38	6191.83	3
ENSMUSG00000047242	Taf9b	137.496	188.402	231.238	3
ENSMUSG00000048003	Catsper4	30.7678	57.4557	87.2142	3
ENSMUSG00000048065	Cyb5r2	59.0722	91.0413	116.292	3
ENSMUSG00000048330	Ric3	37.8574	68.8503	66.013	3
ENSMUSG00000048482	Bdnf	12.5036	26.4106	31.001	3
ENSMUSG00000049044	Rapgef4	28.2775	45.3785	52.194	3
ENSMUSG00000049091	Sephs2	407.791	486.812	516.96	3
ENSMUSG00000049904	Tmem17	53.31	66.9318	83.8134	3
ENSMUSG00000050310	Rictor	296.016	386.751	419.982	3
ENSMUSG00000051166	Eml5	68.7551	97.1783	119.899	3
ENSMUSG00000051343	Rab11fip5	454.972	573.248	609.418	3
ENSMUSG00000051890	Klhdc1	439.047	518.18	582.686	3
ENSMUSG00000051980	Casr	161.593	269.496	319.406	3
ENSMUSG00000052031	Tagap1	272.821	351.97	413.456	3
ENSMUSG00000052430	Bmpr1b	85.3713	115.427	150.521	3
ENSMUSG00000053012	Krcc1	399.049	462.578	544.464	3
ENSMUSG00000053166	Cdh22	4.58501	10.6174	14.8746	3
ENSMUSG00000053886	Sh2d4a	90.7441	133.258	158.987	3
ENSMUSG00000053963	Stum	6.25052	20.2664	34.7328	3
ENSMUSG00000054469	Lclat1	287.622	366.038	466.622	3
ENSMUSG00000054509	Parp4	187.442	258.952	284.494	3
ENSMUSG00000054640	Slc8a1	249.513	382.98	408.887	3
ENSMUSG00000054648	Zfp869	337.081	443.743	465.904	3
ENSMUSG00000057531	Dtnbp1	593.583	786.359	834.584	3
ENSMUSG00000058443	Rpl10-ps3	28.3213	64.3116	77.6203	3
ENSMUSG00000059149	Mfsd4a	191.38	286.369	277.597	3
ENSMUSG00000059422	Gm8116	8.58214	17.7026	28.2879	3
ENSMUSG00000059895	Ptp4a3	13340.1	14912.8	16642.1	3
ENSMUSG00000060512	0610040J01Rik	187.253	247.935	302.889	3
ENSMUSG00000060771	Tsga10	95.4262	141.158	191.261	3
ENSMUSG00000060843	Ctnna3	104.967	164.399	240.896	3
ENSMUSG00000061126	Cyp4f39	261.144	425.858	406.364	3
ENSMUSG00000061780	Cfd	731.357	1499.6	2005.44	3
ENSMUSG00000062456	Rpl9-ps6	42.4926	81.9749	97.5646	3
ENSMUSG00000062488	Ifit3b	72.2294	131.496	119.413	3
ENSMUSG00000062778	Chia1	10.14	29.1851	50.3941	3
ENSMUSG00000063142	Kcnma1	414.631	597.58	558.587	3
ENSMUSG00000063972	Nr6a1	75.8857	123.3	132.252	3
ENSMUSG00000064138	Fam172a	200.335	250.164	285.532	3
ENSMUSG00000064351	mt-Co1	526021	647828	751449	3
ENSMUSG00000064367	mt-Nd5	84830.3	111157	138397	3
ENSMUSG00000064368	mt-Nd6	36687.3	52400.1	61403.6	3
ENSMUSG00000066362	Rps13-ps1	94.5463	162.486	189.58	3
ENSMUSG00000066607	Insyn1	340.26	431.927	529.568	3
ENSMUSG00000066724	Gm10175	101.465	146.033	169.211	3
ENSMUSG00000067235	H2-Q10	13.1031	44.7147	48.7725	3
ENSMUSG00000067597	Dgat2l6	9.55067	23.4345	28.709	3
ENSMUSG00000068134	Zfp120	164.567	199.98	237.714	3
ENSMUSG00000068240	Gm11808	39.5168	78.223	80.187	3
ENSMUSG00000068284	Usf3	970.645	1124.14	1325.8	3
ENSMUSG00000068762	Gstm6	0.324102	7.72143	6.67756	3
ENSMUSG00000069014	Gm5641	4.95271	12.8968	16.9763	3
ENSMUSG00000069135	Cep43	394.705	534.678	573.302	3
ENSMUSG00000069682	Gm10275	91.5429	135.3	181.165	3
ENSMUSG00000071324	Armc2	3.00033	12.9225	21.0312	3
ENSMUSG00000073792	Alg6	147.323	228.218	189.812	3
ENSMUSG00000078234	Klhdc7a	8.15154	22.8821	40.0514	3
ENSMUSG00000078307	AI593442	0.977486	5.47781	8.13861	3
ENSMUSG00000079055	Slc8a3	1025.86	1315.28	1398.98	3
ENSMUSG00000081406	Rps6-ps4	41.4692	57.9375	74.4903	3
ENSMUSG00000083380	Ndufb4c	99.8832	175.391	140.353	3
ENSMUSG00000084904	Gm14827	11.2032	28.9703	31.6902	3
ENSMUSG00000084918	Gm12708	0	2.25674	5.26887	3
ENSMUSG00000085088	4931413K12Rik	8.52582	33.7872	59.7808	3
ENSMUSG00000085440	Sorbs2os	16.794	31.7957	48.6301	3
ENSMUSG00000085457	1110046J04Rik	12.0921	27.0171	29.2689	3
ENSMUSG00000085772	D630024D03Rik	11.179	28.6487	33.5484	3
ENSMUSG00000086583	Gm15500	77.369	130.907	150.967	3
ENSMUSG00000086652	Gm14029	1.6231	9.97363	20.784	3
ENSMUSG00000086801	Gm15943	36.6956	70.6831	65.4923	3
ENSMUSG00000086825	Gm15675	97.46	217.867	216.705	3
ENSMUSG00000086918	4930429F24Rik	405.213	529.636	554.9	3
ENSMUSG00000087366	Junos	111.682	184.196	246.463	3
ENSMUSG00000087614	Gm12514	8.49496	27.6592	43.6311	3
ENSMUSG00000087691	Cd55os	17.1336	37.9241	38.5607	3
ENSMUSG00000089797	Gm16118	39.1319	56.9516	68.1384	3
ENSMUSG00000090733	Rps27	3701.34	4172.28	4769.03	3
ENSMUSG00000094936	Rbm4	20.741	29.2929	40.5625	3
ENSMUSG00000095990	Zfp97	28.9813	47.6165	56.6274	3
ENSMUSG00000096002	Vmn2r53	72.7791	96.1177	123.892	3
ENSMUSG00000096971	4930556M19Rik	13.4347	31.4882	41.0704	3
ENSMUSG00000097577	6230400D17Rik	33.5633	52.74	62.6212	3
ENSMUSG00000097960	A330074K22Rik	21.4212	32.5149	45.6173	3
ENSMUSG00000100801	Gm15459	42.2159	65.6821	88.9483	3
ENSMUSG00000101609	Kcnq1ot1	43.4572	57.6099	73.2004	3
ENSMUSG00000103013	Gm37503	0.326692	3.86426	5.64923	3
ENSMUSG00000107094	Gm43294	1.00694	8.69481	7.5276	3
ENSMUSG00000107244	Gm43699	14.8621	24.4275	37.3124	3
ENSMUSG00000108207	1810059H22Rik	1.31054	18.0202	15.5951	3
ENSMUSG00000109853	Gm33045	0	2.57835	6.07961	3
ENSMUSG00000110677	Gm45777	16.0443	31.1948	38.9707	3
ENSMUSG00000112342	Gm47031	54.186	95.2004	93.7148	3
ENSMUSG00000112580	Gm47673	2.28544	10.6133	11.4946	3
ENSMUSG00000115099	1700087I21Rik	1.32209	7.08279	10.5222	3
ENSMUSG00000115279	Gm49273	30.6233	50.1768	70.3403	3
ENSMUSG00000116858	Gm49797	52.8446	81.3358	91.9686	3
ENSMUSG00000116879	Gm49794	88.4859	120.903	140.205	3
ENSMUSG00000117879	2310015A16Rik	56.0149	96.0563	124.624	3
ENSMUSG00000000184	Ccnd2	192.275	168.603	124.08	4
ENSMUSG00000000392	Fap	153.077	149.578	83.5694	4
ENSMUSG00000000441	Raf1	839.613	759.707	666.958	4
ENSMUSG00000000530	Acvrl1	244.739	224.484	161.725	4
ENSMUSG00000000531	Tamalin	133.671	139.563	72.8413	4
ENSMUSG00000000552	Zfp385a	239.477	175.658	101.801	4
ENSMUSG00000000555	Itga5	214.584	212.985	143.414	4
ENSMUSG00000000739	Sult5a1	49.8098	42.4185	24.2603	4
ENSMUSG00000001029	Icam2	107.677	113.563	71.1131	4
ENSMUSG00000001089	Luzp1	271.569	246.825	200.322	4
ENSMUSG00000001098	Kctd10	96.9506	84.2674	55.8939	4
ENSMUSG00000001123	Lgals9	155.207	142.95	79.5037	4
ENSMUSG00000001128	Cfp	107.759	106.146	66.8392	4
ENSMUSG00000001157	Gmcl1	89.8326	83.6635	54.1912	4
ENSMUSG00000001435	Col18a1	176.714	135.7	88.1345	4
ENSMUSG00000001768	Rin2	187.12	162.035	126.086	4
ENSMUSG00000001930	Vwf	353.525	384.463	183.094	4
ENSMUSG00000002068	Ccne1	11.8924	8.0506	1.42423	4
ENSMUSG00000002147	Stat6	399.598	361.735	294.73	4
ENSMUSG00000002257	Def6	29.6048	32.1339	10.0681	4
ENSMUSG00000002265	Peg3	1464.73	1295.18	984.095	4
ENSMUSG00000002325	Irf9	170.57	157.049	102.111	4
ENSMUSG00000002733	Plekha3	205.54	193.645	154.486	4
ENSMUSG00000002897	Il17ra	69.3121	55.0054	38.3858	4
ENSMUSG00000003031	Cdkn1b	931.195	854.614	575.889	4
ENSMUSG00000003199	Mpnd	956.031	808.771	636.215	4
ENSMUSG00000003200	Sh3gl1	235.547	221.543	160.788	4
ENSMUSG00000003228	Grk5	99.7341	94.8929	58.1107	4
ENSMUSG00000003378	Grik5	78.7803	61.4903	41.5577	4
ENSMUSG00000003420	Fcgrt	815.623	694.259	542.746	4
ENSMUSG00000004098	Col5a3	587.609	538.806	212.247	4
ENSMUSG00000004415	Col26a1	28.6721	18.6418	6.37206	4
ENSMUSG00000004530	Coro1c	132.35	120.674	73.1899	4
ENSMUSG00000004562	Arhgef40	239.127	202.863	109.974	4
ENSMUSG00000004698	Hdac9	188.972	158.611	120.399	4
ENSMUSG00000004815	Dgkq	92.7081	99.3672	58.4446	4
ENSMUSG00000005320	Fgfr4	86.5551	71.0526	25.1529	4
ENSMUSG00000005417	Mprip	1483.18	1378.32	1189.01	4
ENSMUSG00000005936	Kctd20	855.386	761.602	636.153	4
ENSMUSG00000006344	Ggt5	86.0686	79.0336	50.7056	4
ENSMUSG00000006356	Crip2	511.098	447.106	367.774	4
ENSMUSG00000006390	Elovl1	96.5504	80.121	49.002	4
ENSMUSG00000006498	Ptbp1	162.309	143.759	111.504	4
ENSMUSG00000006519	Cyba	95.7692	90.3543	61.3898	4
ENSMUSG00000007480	Mc5r	125.997	123.071	54.5585	4
ENSMUSG00000007670	Khsrp	485.464	438.749	384.481	4
ENSMUSG00000007950	Abhd8	471.796	404.378	319.432	4
ENSMUSG00000008393	Carhsp1	225.535	202.558	147.644	4
ENSMUSG00000009406	Elk1	207.339	203.567	143.699	4
ENSMUSG00000009551	6330409D20Rik	3.27188	3.86023	0	4
ENSMUSG00000009569	Mrtfb	569.726	565.456	408.201	4
ENSMUSG00000010175	Prox1	56.3	46.0075	29.4971	4
ENSMUSG00000010830	Kdelr3	62.1722	46.3458	15.5736	4
ENSMUSG00000012819	Cdh23	110.204	110.943	64.7683	4
ENSMUSG00000013089	Etv5	258.24	240.532	182.765	4
ENSMUSG00000013236	Ptprs	868.011	729.525	554.321	4
ENSMUSG00000013921	Clip3	45.6926	39.9117	17.1094	4
ENSMUSG00000014444	Piezo1	264.101	214.247	124.498	4
ENSMUSG00000014498	Ankrd52	1030.31	924.078	777.935	4
ENSMUSG00000014599	Csf1	208.468	212.065	119.759	4
ENSMUSG00000014846	Tppp3	1013.35	889.371	566.223	4
ENSMUSG00000015085	Entpd2	64.0223	55.339	36.523	4
ENSMUSG00000015305	Sash1	259.96	226.545	172.596	4
ENSMUSG00000015468	Notch4	280.564	264.384	191.364	4
ENSMUSG00000016024	Lbp	128.419	113.504	70.0907	4
ENSMUSG00000016128	Stard13	103.92	105.501	62.6011	4
ENSMUSG00000016494	Cd34	902.774	752.669	546.619	4
ENSMUSG00000016552	Foxred2	25.2079	23.1638	8.61184	4
ENSMUSG00000017344	Vtn	241.979	212.8	128.539	4
ENSMUSG00000017756	Slc12a7	122.841	128.672	80.9444	4
ENSMUSG00000017774	Myo1c	931.988	842.589	715.196	4
ENSMUSG00000017817	Jph2	22047.7	19439.2	15855	4
ENSMUSG00000018001	Cyth3	235.174	204.273	151.461	4
ENSMUSG00000018217	Pmp22	609.996	470.471	315.881	4
ENSMUSG00000018474	Chd3	154.619	134.807	83.8414	4
ENSMUSG00000019820	Utrn	446.019	400.25	312.346	4
ENSMUSG00000019846	Lama4	297.018	257.476	182	4
ENSMUSG00000019899	Lama2	478.21	385.88	222.221	4
ENSMUSG00000019960	Dusp6	229.493	208.385	154.765	4
ENSMUSG00000020020	Usp44	16.8298	13.7991	3.34531	4
ENSMUSG00000020023	Tmcc3	653.254	637.865	475.383	4
ENSMUSG00000020027	Socs2	626.172	664.643	306.714	4
ENSMUSG00000020044	Timp3	913.339	807.619	596.369	4
ENSMUSG00000020154	Ptprb	1093.55	1023.26	738.428	4
ENSMUSG00000020156	Pwwp3a	472.059	481.893	341.122	4
ENSMUSG00000020169	Best3	282.938	280.034	207.591	4
ENSMUSG00000020287	Mpg	28.5142	23.1356	12.2389	4
ENSMUSG00000020388	Pdlim4	113.417	93.1206	48.6348	4
ENSMUSG00000020423	Btg2	845.865	901.339	489.392	4
ENSMUSG00000020439	Smtn	1526.27	1334.34	1042.56	4
ENSMUSG00000020473	Aebp1	3466.71	3233.65	2233.73	4
ENSMUSG00000020474	Polm	83.6715	80.1004	47.2688	4
ENSMUSG00000020486	Septin4	177.937	188.976	101.807	4
ENSMUSG00000020520	Galnt10	167.183	151.953	89.7336	4
ENSMUSG00000020538	Srebf1	776.438	688.806	500.437	4
ENSMUSG00000020661	Dnmt3a	1340.87	1107.86	725.721	4
ENSMUSG00000020674	Pxdn	369.666	384.278	191.903	4
ENSMUSG00000020681	Ace	500.56	401.265	270.54	4
ENSMUSG00000020709	Adap2	40.1136	35.3393	13.8759	4
ENSMUSG00000020792	Exoc7	2448.84	2128.07	1118.86	4
ENSMUSG00000020793	Galr2	74.3242	55.9488	17.1891	4
ENSMUSG00000020811	Wscd1	43.3561	40.5595	20.4954	4
ENSMUSG00000020828	Pld2	464.564	414.82	318.094	4
ENSMUSG00000020846	Rflnb	389.18	307.901	217.663	4
ENSMUSG00000020897	Aurkb	3.96109	3.22608	0	4
ENSMUSG00000020904	Cfap52	24.675	19.9216	7.80934	4
ENSMUSG00000020926	Adam11	26.5887	17.7102	4.63161	4
ENSMUSG00000021097	Clmn	77.3635	78.5038	38.5593	4
ENSMUSG00000021108	Prkch	132.454	128.723	82.3	4
ENSMUSG00000021182	Ccdc88c	1006.44	873.894	560.142	4
ENSMUSG00000021223	Papln	46.4768	41.2374	14.9792	4
ENSMUSG00000021256	Vash1	60.9342	47.0801	19.4908	4
ENSMUSG00000021262	Evl	75.8817	69.8266	36.4493	4
ENSMUSG00000021268	Meg3	1573.13	1060.53	384.432	4
ENSMUSG00000021318	Gli3	30.5773	23.7793	12.2901	4
ENSMUSG00000021388	Aspn	266.961	238.722	147.441	4
ENSMUSG00000021457	Syk	54.6345	41.7849	27.249	4
ENSMUSG00000021684	Pde8b	46.9419	33.7524	19.4349	4
ENSMUSG00000021806	Nid2	160.685	120.456	62.2257	4
ENSMUSG00000021910	Nisch	1453.2	1369	1127.33	4
ENSMUSG00000022044	Stmn4	31.7722	26.335	13.794	4
ENSMUSG00000022098	Bmp1	496.991	408.186	239.677	4
ENSMUSG00000022150	Dab2	189.425	155.998	107.806	4
ENSMUSG00000022197	Pdzd2	406.891	430.645	264.579	4
ENSMUSG00000022199	Slc22a17	49.9627	49.1964	21.6913	4
ENSMUSG00000022261	Sdc2	425.143	325.069	204.825	4
ENSMUSG00000022443	Myh9	899.169	885.097	626.1	4
ENSMUSG00000022475	Hdac7	359.598	369.802	229.067	4
ENSMUSG00000022514	Il1rap	37.4939	35.0973	18.8285	4
ENSMUSG00000022568	Scrib	604.255	557.721	475.329	4
ENSMUSG00000022587	Ly6e	810.733	820.669	593.576	4
ENSMUSG00000022623	Shank3	442.499	485.499	213.278	4
ENSMUSG00000022656	Nectin3	64.2266	53.4341	30.9081	4
ENSMUSG00000022799	Arhgap31	458.372	436.445	304.181	4
ENSMUSG00000022912	Pros1	170.716	164.092	119.693	4
ENSMUSG00000022994	Adcy6	449.466	399.855	292.441	4
ENSMUSG00000023009	Nckap5l	47.695	49.2573	23.4661	4
ENSMUSG00000023021	Cers5	114.823	102.033	68.7212	4
ENSMUSG00000023022	Lima1	224.104	219.938	139.95	4
ENSMUSG00000023046	Igfbp6	766.102	595.27	405.487	4
ENSMUSG00000023224	Serping1	611.782	529.108	427.397	4
ENSMUSG00000023411	Nfatc4	70.7747	71.34	39.7092	4
ENSMUSG00000024053	Emilin2	119.323	89.7528	44.802	4
ENSMUSG00000024219	Anks1	436.896	340.895	233.556	4
ENSMUSG00000024299	Adamts10	324.323	256.057	158.476	4
ENSMUSG00000024304	Cdh2	24.9788	21.8941	9.96711	4
ENSMUSG00000024395	Lims2	406.195	383.306	260.685	4
ENSMUSG00000024462	Gabbr1	201.927	178.864	134.674	4
ENSMUSG00000024589	Nedd4l	429.966	412.827	316.019	4
ENSMUSG00000024590	Lmnb1	148.759	132.788	102.021	4
ENSMUSG00000024613	Tcof1	454.104	417.075	355.074	4
ENSMUSG00000024620	Pdgfrb	418.345	411.591	214.185	4
ENSMUSG00000024621	Csf1r	141.69	111.09	72.0322	4
ENSMUSG00000024713	Pcsk5	33.9449	25.4302	12.2925	4
ENSMUSG00000024789	Jak2	923.546	893.433	643.459	4
ENSMUSG00000024793	Tnfrsf25	44.4751	38.9193	14.8912	4
ENSMUSG00000024900	Cpt1a	164.045	155.324	109.555	4
ENSMUSG00000024909	Efemp2	98.0775	80.4617	47.3723	4
ENSMUSG00000025145	Lrrc45	175.174	163.248	109.029	4
ENSMUSG00000025203	Scd2	312.861	271.005	166.946	4
ENSMUSG00000025212	Sfxn3	542.86	447.752	325.545	4
ENSMUSG00000025213	Kazald1	350.168	325.459	221.525	4
ENSMUSG00000025278	Flnb	356.782	354.476	228.901	4
ENSMUSG00000025289	Prdx4	95.3019	84.036	53.893	4
ENSMUSG00000025375	Aatk	119.489	117.336	68.2153	4
ENSMUSG00000025498	Irf7	78.2277	73.3325	46.6861	4
ENSMUSG00000025735	Rhbdl1	16.0339	10.2685	3.95398	4
ENSMUSG00000025743	Sdc3	285.982	243.007	170.478	4
ENSMUSG00000025780	Itih5	553.636	431.149	247.711	4
ENSMUSG00000025784	Clec3b	689.492	564.553	401.042	4
ENSMUSG00000025911	Adhfe1	732.265	694.743	581.668	4
ENSMUSG00000025978	Rftn2	42.7694	32.5235	20.575	4
ENSMUSG00000026074	Map4k4	377.964	297.061	171.666	4
ENSMUSG00000026147	Col9a1	17.7508	15.1011	5.40197	4
ENSMUSG00000026193	Fn1	1050.87	761.977	298.202	4
ENSMUSG00000026222	Sp100	210.282	223.362	133.461	4
ENSMUSG00000026241	Nppc	5.93537	6.45569	0.316219	4
ENSMUSG00000026463	Atp2b4	237.998	200.438	135.443	4
ENSMUSG00000026566	Mpzl1	93.7848	83.3722	40.6529	4
ENSMUSG00000026589	Sec16b	43.6505	37.6001	16.1001	4
ENSMUSG00000026600	Soat1	52.6851	44.9994	27.1967	4
ENSMUSG00000026674	Ddr2	354.027	284.29	187.717	4
ENSMUSG00000026748	Plxdc2	320.094	286.526	174.755	4
ENSMUSG00000026821	Ralgds	256.301	245.262	156.4	4
ENSMUSG00000026825	Dnm1	179.379	156.564	74.8515	4
ENSMUSG00000026930	Gpsm1	70.9809	65.9861	31.0864	4
ENSMUSG00000027075	Slc43a1	495.344	508.956	302.936	4
ENSMUSG00000027201	Myef2	50.3007	50.2075	26.437	4
ENSMUSG00000027204	Fbn1	661.353	433.164	171.826	4
ENSMUSG00000027314	Dll4	171.474	162.113	103.194	4
ENSMUSG00000027318	Adam33	110.93	85.1765	51.6897	4
ENSMUSG00000027329	Spef1	45.0442	37.3274	19.1079	4
ENSMUSG00000027339	Rassf2	90.3794	85.8538	52.7254	4
ENSMUSG00000027351	Spred1	198.951	177.653	140.946	4
ENSMUSG00000027412	Lpin3	118.51	106.49	74.3133	4
ENSMUSG00000027457	Snph	52.3784	53.0324	23.7313	4
ENSMUSG00000027474	Ccm2l	184.801	193.348	116.352	4
ENSMUSG00000027523	Gnas	414.378	420.04	319.479	4
ENSMUSG00000027524	Edn3	17.1242	11.9093	5.10718	4
ENSMUSG00000027611	Procr	103.225	92.868	64.2322	4
ENSMUSG00000027656	Ccn5	34.2218	24.4053	10.2619	4
ENSMUSG00000027832	Ptx3	250.322	228.539	171.302	4
ENSMUSG00000027833	Shox2	35.4888	29.5852	17.4257	4
ENSMUSG00000027931	Npr1	248.974	263.789	143.748	4
ENSMUSG00000027951	Adar	65.4893	62.7313	33.4117	4
ENSMUSG00000027953	Slc50a1	202.07	191.364	137.864	4
ENSMUSG00000027955	Gask1b	190.815	175.443	103.581	4
ENSMUSG00000027962	Vcam1	81.2107	75.6079	46.3415	4
ENSMUSG00000027993	Trim2	52.3787	49.8405	29.6173	4
ENSMUSG00000028024	Enpep	96.5166	92.7711	48.7383	4
ENSMUSG00000028047	Thbs3	106.548	81.0867	42.3791	4
ENSMUSG00000028184	Adgrl2	191.668	181.508	93.8883	4
ENSMUSG00000028218	Cibar1	110.827	111.671	70.2794	4
ENSMUSG00000028268	Gbp3	122.386	111.444	52.4375	4
ENSMUSG00000028413	B4galt1	750.26	683.542	577.922	4
ENSMUSG00000028476	Reck	88.1106	64.0172	37.7309	4
ENSMUSG00000028736	Pax7	69.7924	53.7315	20.1078	4
ENSMUSG00000028763	Hspg2	3147.54	2774.87	1687.69	4
ENSMUSG00000028795	Ccdc28b	275.744	242.573	194.903	4
ENSMUSG00000028868	Wasf2	463.696	426.718	347.606	4
ENSMUSG00000029095	Ablim2	1033.91	974.216	779.996	4
ENSMUSG00000029207	Apbb2	534.418	514.901	315.32	4
ENSMUSG00000029228	Lnx1	66.1689	46.6219	24.9984	4
ENSMUSG00000029231	Pdgfra	347.368	284.426	192.338	4
ENSMUSG00000029279	Brdt	55.7161	56.9097	32.3384	4
ENSMUSG00000029306	Ibsp	4.96166	3.52095	0	4
ENSMUSG00000029312	Klhl8	814.203	740.856	554.174	4
ENSMUSG00000029428	Stx2	158.457	134.781	103.719	4
ENSMUSG00000029471	Camkk2	118.2	80.7697	35.8559	4
ENSMUSG00000029484	Anxa3	257.205	216.85	168.124	4
ENSMUSG00000029581	Fscn1	190.971	189.09	102.457	4
ENSMUSG00000029710	Ephb4	308.532	275.802	209.749	4
ENSMUSG00000029761	Cald1	423.677	366.333	297.958	4
ENSMUSG00000029913	Prdm5	27.6064	22.1834	9.83152	4
ENSMUSG00000030064	Frmd4b	171.652	143.834	83.208	4
ENSMUSG00000030089	Slc41a3	1765.1	1582.16	1247	4
ENSMUSG00000030220	Arhgdib	40.3824	30.2521	15.5343	4
ENSMUSG00000030309	Caprin2	109.956	96.7712	65.314	4
ENSMUSG00000030341	Tnfrsf1a	338.229	305.103	215.616	4
ENSMUSG00000030403	Vasp	535.646	555.173	262.821	4
ENSMUSG00000030527	Crtc3	268.452	272.475	195.388	4
ENSMUSG00000030748	Il4ra	156.147	127.481	93.1728	4
ENSMUSG00000030761	Myo7a	90.0156	87.231	45.5413	4
ENSMUSG00000030768	Disp1	77.1753	76.9317	38.1555	4
ENSMUSG00000031015	Swap70	140.466	144.698	82.8003	4
ENSMUSG00000031103	Elf4	72.9682	74.9642	39.1691	4
ENSMUSG00000031207	Msn	660.769	612.558	513.797	4
ENSMUSG00000031274	Col4a5	84.878	57.2791	25.0627	4
ENSMUSG00000031328	Flna	1030.22	1013.1	690.961	4
ENSMUSG00000031378	Abcd1	576.07	537.723	419.437	4
ENSMUSG00000031502	Col4a1	2325.84	1764.94	836.537	4
ENSMUSG00000031503	Col4a2	1640.12	1215.42	599.474	4
ENSMUSG00000031521	Aga	337.718	298.497	227.462	4
ENSMUSG00000031562	Dctd	31.6173	25.3914	9.88743	4
ENSMUSG00000031659	Adcy7	103.265	75.9941	42.3612	4
ENSMUSG00000031736	Crnde	54.3275	50.1934	30.7312	4
ENSMUSG00000031740	Mmp2	717.953	515.686	215.113	4
ENSMUSG00000031785	Adgrg1	385.095	376.242	276.059	4
ENSMUSG00000031803	B3gnt3	103.776	98.484	61.6714	4
ENSMUSG00000031825	Crispld2	293.181	246.099	164.359	4
ENSMUSG00000031833	Mast3	75.0592	71.7406	44.6889	4
ENSMUSG00000031834	Pik3r2	417.589	400.281	299.065	4
ENSMUSG00000031842	Pde4c	142.592	155.629	76.4933	4
ENSMUSG00000032011	Thy1	304.365	224.511	133.359	4
ENSMUSG00000032012	Nectin1	41.6507	32.5185	18.2104	4
ENSMUSG00000032014	Oaf	170.389	174.63	83.4043	4
ENSMUSG00000032086	Bace1	452.371	450.436	277.02	4
ENSMUSG00000032125	Robo4	291.431	303.079	183.528	4
ENSMUSG00000032177	Pde4a	1131.84	1133.18	733.39	4
ENSMUSG00000032181	Scg3	19.3725	13.8177	5.39964	4
ENSMUSG00000032220	Myo1e	189.86	152.1	103.16	4
ENSMUSG00000032243	Itga11	74.2045	65.9751	38.5178	4
ENSMUSG00000032265	Tent5a	70.3322	59.4871	40.2729	4
ENSMUSG00000032334	Loxl1	263.56	229.449	155.483	4
ENSMUSG00000032420	Nt5e	28.9809	26.026	12.4066	4
ENSMUSG00000032434	Cmtm6	187.794	179.16	125.916	4
ENSMUSG00000032657	Fam189b	377.719	345.474	286.216	4
ENSMUSG00000032714	Syde1	115.079	101.354	67.5915	4
ENSMUSG00000032733	Snx33	80.9035	65.6615	42.0688	4
ENSMUSG00000032827	Ppp1r9a	55.8234	53.0213	30.5919	4
ENSMUSG00000032855	Pkd1	575.54	483.72	330.625	4
ENSMUSG00000032911	Cspg4	174.582	182.801	101.128	4
ENSMUSG00000033032	Afap1l1	896.526	746.351	570.149	4
ENSMUSG00000033287	Kctd17	154.815	133.581	77.7777	4
ENSMUSG00000033327	Tnxb	1277.22	1058.46	654.457	4
ENSMUSG00000033361	Prrg3	70.4387	63.4022	21.1516	4
ENSMUSG00000033420	Antxr1	181.938	130.653	68.8638	4
ENSMUSG00000033453	Adamts15	39.1286	29.6074	18.699	4
ENSMUSG00000033955	Tnks1bp1	380.987	374.671	265.05	4
ENSMUSG00000034041	Lyl1	45.4812	38.3359	20.5643	4
ENSMUSG00000034109	Golim4	253.273	191.064	111.302	4
ENSMUSG00000034164	Emid1	240.412	200.564	148.234	4
ENSMUSG00000034201	Gas2l1	99.5455	89.774	51.5114	4
ENSMUSG00000034271	Jdp2	93.3982	77.5199	56.9863	4
ENSMUSG00000034275	Igsf9b	36.5752	30.9553	14.317	4
ENSMUSG00000034422	Parp14	164.191	175.16	81.9443	4
ENSMUSG00000034462	Pkd2	373.314	355.541	236.447	4
ENSMUSG00000034520	Gjc1	78.8437	73.3678	43.1673	4
ENSMUSG00000034522	Zfp395	270.708	282.659	177.889	4
ENSMUSG00000034595	Ppp1r18	131.155	135.497	87.866	4
ENSMUSG00000034675	Dbn1	78.9047	64.0393	42.6476	4
ENSMUSG00000034685	Fam171a2	41.1383	33.1199	16.6792	4
ENSMUSG00000034714	Ttyh2	241.291	232.427	161.943	4
ENSMUSG00000034724	Cnot6l	402.89	348.779	289.305	4
ENSMUSG00000034832	Tet3	498.789	428.429	234.755	4
ENSMUSG00000034845	Plvap	168.628	153.32	114.728	4
ENSMUSG00000034902	Pip5k1c	521.696	460.081	331.531	4
ENSMUSG00000035000	Dpp4	59.1879	49.1823	26.3777	4
ENSMUSG00000035095	Fam167a	13.1733	13.2133	2.32769	4
ENSMUSG00000035206	Sppl2b	361.823	301.469	223.3	4
ENSMUSG00000035372	1810055G02Rik	125.432	100.255	60.2066	4
ENSMUSG00000035382	Pcsk7	258.381	242.086	194.735	4
ENSMUSG00000035606	Ky	5210.47	5468.98	2515.91	4
ENSMUSG00000035735	Dagla	242.741	228.291	174.969	4
ENSMUSG00000035778	Ggta1	165.64	171.565	99.9488	4
ENSMUSG00000035799	Twist1	61.5151	55.2619	33.6675	4
ENSMUSG00000035849	Krt222	66.9062	50.5644	23.195	4
ENSMUSG00000035877	Zhx3	410.16	346.051	261.35	4
ENSMUSG00000036106	Prr5	57.5403	43.0652	23.2104	4
ENSMUSG00000036256	Igfbp7	1179.9	913.793	597.062	4
ENSMUSG00000036412	Arsi	39.8084	35.7325	16.5628	4
ENSMUSG00000036560	Lgi4	23.0903	21.2367	8.53217	4
ENSMUSG00000036565	Ttyh3	134.37	136.059	81.6375	4
ENSMUSG00000036606	Plxnb2	207.259	173.507	95.4755	4
ENSMUSG00000036622	Atp13a2	692.183	672.968	506.452	4
ENSMUSG00000036667	Tcaf1	118.151	105.188	60.0448	4
ENSMUSG00000036782	Klhl13	84.6942	78.4741	47.2734	4
ENSMUSG00000036862	Dchs1	82.9542	80.7434	28.9097	4
ENSMUSG00000036887	C1qa	165.099	147.02	102.335	4
ENSMUSG00000037003	Tns2	908.367	917.924	659.544	4
ENSMUSG00000037010	Apln	47.4595	41.6336	18.8309	4
ENSMUSG00000037012	Hk1	146.576	127.408	79.9686	4
ENSMUSG00000037138	Aff3	50.1213	44.9999	27.2919	4
ENSMUSG00000037166	Ppp1r14a	38.3416	33.134	17.7955	4
ENSMUSG00000037172	Dennd11	32.335	31.8642	15.2787	4
ENSMUSG00000037235	Mxd4	685.504	578.568	453.945	4
ENSMUSG00000037347	Chst7	38.2675	33.4556	16.4142	4
ENSMUSG00000037362	Ccn3	88.1749	82.9887	38.3516	4
ENSMUSG00000037370	Enpp1	76.3326	75.24	40.5069	4
ENSMUSG00000037410	Tbc1d2b	139.791	145.064	84.5241	4
ENSMUSG00000037552	Plekhg2	157.56	169.447	61.2407	4
ENSMUSG00000037679	Inf2	260.812	225.009	164.887	4
ENSMUSG00000037813	D630003M21Rik	43.3509	47.6977	15.9218	4
ENSMUSG00000037820	Tgm2	788.91	691.67	572.561	4
ENSMUSG00000037824	Tspan14	270.944	228.49	156.94	4
ENSMUSG00000037892	Pcdh18	53.0243	39.2847	21.1384	4
ENSMUSG00000037946	Fgd3	27.9838	26.3818	3.71744	4
ENSMUSG00000037977	6430571L13Rik	1133.91	1039.07	752.971	4
ENSMUSG00000038058	Nod1	307.995	298.892	227.794	4
ENSMUSG00000038143	Stox2	209.526	211.749	140.63	4
ENSMUSG00000038146	Notch3	352.835	342.165	174.76	4
ENSMUSG00000038167	Plekhg6	4.56829	4.50545	0	4
ENSMUSG00000038233	Gask1a	16.2083	10.936	4.02294	4
ENSMUSG00000038241	Cep250	173.471	163.998	114.845	4
ENSMUSG00000038296	Galnt18	80.2748	74.6598	45.1741	4
ENSMUSG00000038305	Spats2l	43.5902	36.3681	18.3934	4
ENSMUSG00000038319	Kcnh2	72.6313	51.5403	25.3707	4
ENSMUSG00000038354	Ankrd35	22.0308	16.0901	6.40888	4
ENSMUSG00000038366	Lasp1	273.859	240.755	189.103	4
ENSMUSG00000038403	Hjv	14304.9	12990.4	11123.4	4
ENSMUSG00000038418	Egr1	660.558	680.525	319.861	4
ENSMUSG00000038517	Tbkbp1	152.807	134.52	71.1805	4
ENSMUSG00000038623	Tm6sf1	92.9614	76.0781	43.361	4
ENSMUSG00000038777	Sema6c	2984.12	2620.44	2001.29	4
ENSMUSG00000038780	Smurf1	333.732	341.719	242.562	4
ENSMUSG00000039158	Akna	37.4452	40.9033	18.624	4
ENSMUSG00000039252	Lgi2	119.787	82.9005	35.9701	4
ENSMUSG00000039316	Rftn1	296.7	224.619	144.555	4
ENSMUSG00000039457	Ppl	144.759	140.377	65.9334	4
ENSMUSG00000039497	Dse	91.8704	73.6631	51.7888	4
ENSMUSG00000039577	Nphp4	10.8457	8.35103	2.07809	4
ENSMUSG00000039607	Rbms3	93.2612	85.5886	52.4638	4
ENSMUSG00000039621	Prex1	193.388	171.168	121.357	4
ENSMUSG00000039706	Ldb2	79.4418	65.904	47.5765	4
ENSMUSG00000039713	Plekhg5	230.331	235.756	146.577	4
ENSMUSG00000039765	Cc2d2a	189.236	193.403	121.164	4
ENSMUSG00000039824	Myl6b	355.717	264.959	144.59	4
ENSMUSG00000039953	Clstn1	472.912	439.823	339.78	4
ENSMUSG00000039959	Hip1	472.025	417.106	337.711	4
ENSMUSG00000039982	Dtx4	99.2345	95.85	42.4386	4
ENSMUSG00000040093	Bmf	68.4499	56.0553	32.0459	4
ENSMUSG00000040249	Lrp1	1096.99	862.345	531.566	4
ENSMUSG00000040253	Gbp7	268.7	184.968	71.4254	4
ENSMUSG00000040276	Pacsin1	9.53632	5.45459	1.02833	4
ENSMUSG00000040372	Gpr63	3.29756	3.53458	0	4
ENSMUSG00000040483	Xaf1	95.2233	78.1756	43.6606	4
ENSMUSG00000040488	Ltbp4	1903.4	1649.72	1006.9	4
ENSMUSG00000040543	Pitpnm3	103.467	90.763	66.9188	4
ENSMUSG00000040669	Phc1	392.048	349.239	280.994	4
ENSMUSG00000040711	Sh3pxd2b	91.1215	67.2815	38.7224	4
ENSMUSG00000040712	Camta2	884.345	837.167	683.929	4
ENSMUSG00000040841	Six5	80.46	79.4404	50.1446	4
ENSMUSG00000040852	Plekhh2	44.6303	36.7018	17.0169	4
ENSMUSG00000040857	Erf	149.381	154.919	100.451	4
ENSMUSG00000041112	Elmo1	70.5936	57.6149	30.8689	4
ENSMUSG00000041308	Sntb2	152.488	154.466	85.381	4
ENSMUSG00000041439	Mfsd6	132.944	112.25	82.3736	4
ENSMUSG00000041445	Mmrn2	292.376	290.904	178.848	4
ENSMUSG00000041460	Cacna2d4	74.3355	66.9105	21.6854	4
ENSMUSG00000041598	Cdc42ep4	136.99	138.682	95.3424	4
ENSMUSG00000041734	Kirrel	130.239	114.203	60.5182	4
ENSMUSG00000041828	Abca8a	794.862	701.03	519.356	4
ENSMUSG00000042099	Kank3	494.982	393.115	279.22	4
ENSMUSG00000042109	Csdc2	18.1069	14.15	5.93579	4
ENSMUSG00000042155	Klhl23	403.341	321.355	219.183	4
ENSMUSG00000042286	Stab1	275.944	297.598	116.851	4
ENSMUSG00000042333	Tnfrsf14	33.7721	32.2095	13.9556	4
ENSMUSG00000042404	Dennd4b	2797.48	2487.87	2108.12	4
ENSMUSG00000042453	Reln	51.2191	49.5351	24.3874	4
ENSMUSG00000042804	Gpr153	116.926	94.9706	50.6749	4
ENSMUSG00000042961	Egflam	741.602	612.66	471.832	4
ENSMUSG00000043131	Mob1a	342.51	317.707	252.29	4
ENSMUSG00000043496	Tril	50.7467	46.3574	22.5805	4
ENSMUSG00000043903	Zfp469	28.2928	17.687	5.75034	4
ENSMUSG00000044017	Adgrd1	77.279	68.5221	42.7348	4
ENSMUSG00000044337	Ackr3	451.8	382.843	257.829	4
ENSMUSG00000044345	Marveld1	170.794	157.278	117.821	4
ENSMUSG00000045246	Kcng4	778.521	696.982	419.269	4
ENSMUSG00000045284	Dcaf12l1	11.5504	10.3109	1.61558	4
ENSMUSG00000045776	Lrtm1	1367.84	1122.04	812.764	4
ENSMUSG00000045930	Clec14a	119.611	103.268	78.9745	4
ENSMUSG00000045932	Ifit2	74.68	63.3795	39.2205	4
ENSMUSG00000046070	Igfals	105.218	92.9064	65.5471	4
ENSMUSG00000046191	Pcdhb20	34.1592	25.7391	14.059	4
ENSMUSG00000046314	Stxbp6	119.012	110.021	71.5955	4
ENSMUSG00000046491	C1qtnf2	53.2945	43.4947	16.1264	4
ENSMUSG00000046731	Kctd11	56.5244	46.2949	33.3263	4
ENSMUSG00000046828	Mettl21e	227.257	183.097	87.8649	4
ENSMUSG00000047090	Tmem198b	50.7873	38.5851	25.2992	4
ENSMUSG00000047238	Mageh1	83.9742	72.9807	52.5756	4
ENSMUSG00000047786	Lix1	21.1445	14.5028	4.19301	4
ENSMUSG00000047907	Tshz2	179.455	181.5	113.955	4
ENSMUSG00000047945	Marcksl1	20.3935	17.3836	4.66609	4
ENSMUSG00000047990	C2cd4a	3.60235	3.86375	0	4
ENSMUSG00000048120	Entpd1	164.264	159.907	97.8542	4
ENSMUSG00000048232	Fbxo10	55.3341	48.3081	17.7313	4
ENSMUSG00000048416	Mlf1	5372.57	4251.07	2470.29	4
ENSMUSG00000048537	Phldb1	750.16	738.7	532.362	4
ENSMUSG00000048612	Myof	70.6007	67.5247	40.5972	4
ENSMUSG00000048706	Lurap1l	49.8026	40.9381	21.5499	4
ENSMUSG00000049288	Lix1l	173.729	141.216	93.4912	4
ENSMUSG00000049791	Fzd4	1610.21	1369.1	835.893	4
ENSMUSG00000049907	Rasl11b	66.5624	58.5665	29.5804	4
ENSMUSG00000050164	Mchr1	32.8385	26.7302	14.1387	4
ENSMUSG00000050212	Eva1b	73.6908	64.726	35.8491	4
ENSMUSG00000050592	Fam78a	611.422	510.472	396.722	4
ENSMUSG00000050628	Ubald2	1101.63	1006.96	828.173	4
ENSMUSG00000050910	Cdr2l	36.8622	30.2325	16.5175	4
ENSMUSG00000050919	Zfp366	162.373	128.026	75.9241	4
ENSMUSG00000050953	Gja1	251.704	249.678	139.621	4
ENSMUSG00000050989	Selenon	116.273	105.906	69.4571	4
ENSMUSG00000051043	Gprc5c	900.145	912.38	536.027	4
ENSMUSG00000051067	Lingo3	301.172	238.385	129.33	4
ENSMUSG00000051331	Cacna1c	62.399	56.9566	28.7088	4
ENSMUSG00000051498	Tlr6	13.1761	9.34207	2.96013	4
ENSMUSG00000051790	Nlgn2	118.601	106.075	53.1545	4
ENSMUSG00000052504	Epha3	9.25344	6.44563	1.0521	4
ENSMUSG00000052539	Magi3	62.7301	53.3953	29.0941	4
ENSMUSG00000052609	Plekhg3	162.493	164.421	91.2992	4
ENSMUSG00000052698	Tln2	2108.3	1761.13	1331.49	4
ENSMUSG00000052957	Gas1	339.696	262.42	146.596	4
ENSMUSG00000053080	Zfta	272.32	227.077	153.55	4
ENSMUSG00000053113	Socs3	73.5612	76.8223	38.1302	4
ENSMUSG00000053158	Fes	84.4491	80.7772	46.7645	4
ENSMUSG00000053198	Prx	118.953	119.769	58.5751	4
ENSMUSG00000054057	A930004D18Rik	17.0835	13.1745	4.74577	4
ENSMUSG00000054517	Trim65	146.957	136.665	94.2676	4
ENSMUSG00000054843	Atrnl1	178.489	154.054	115.536	4
ENSMUSG00000055485	Soga1	49.9293	54.7819	18.7465	4
ENSMUSG00000055632	Hmcn2	1086.32	990.468	544.961	4
ENSMUSG00000055980	Irs1	481.753	463.875	264.319	4
ENSMUSG00000056468	5730596B20Rik	12.4662	10.6214	1.77493	4
ENSMUSG00000056481	Cd248	167.854	130.386	54.3352	4
ENSMUSG00000056492	Adgrf5	1619.58	1451.16	1123.08	4
ENSMUSG00000056515	Rab31	104.288	87.5182	58.699	4
ENSMUSG00000056569	Mpz	608.094	612.223	270.446	4
ENSMUSG00000056917	Sipa1	270.598	253.993	146.408	4
ENSMUSG00000056947	Mab21l1	26.6045	25.7341	11.7229	4
ENSMUSG00000057672	Pkn1	244.281	229.982	184.397	4
ENSMUSG00000057716	Tmem178b	24.6422	17.065	7.43487	4
ENSMUSG00000058173	Smco4	235.338	202.432	143.463	4
ENSMUSG00000058488	Kl	9.562	9.62688	0.983138	4
ENSMUSG00000058756	Thra	1037.13	933.029	781.212	4
ENSMUSG00000059013	Sh2d3c	190.178	202.792	125.07	4
ENSMUSG00000059049	Frem1	22.9901	15.0991	5.33067	4
ENSMUSG00000059248	Septin9	200.953	185.065	111.741	4
ENSMUSG00000059851	Kmt5c	172.422	147.676	77.8902	4
ENSMUSG00000060227	Golm2	161.097	151.878	96.1273	4
ENSMUSG00000060572	Mfap2	40.4877	30.5349	11.875	4
ENSMUSG00000060671	Atp8b2	160.411	129.285	72.284	4
ENSMUSG00000061080	Lsamp	21.3826	19.6136	6.13552	4
ENSMUSG00000062115	Rai1	485.562	487.186	369.321	4
ENSMUSG00000062127	Cttnbp2nl	114.572	121.157	72.2841	4
ENSMUSG00000062825	Actg1	3707.64	3458.27	2627.62	4
ENSMUSG00000063146	Clip2	79.9155	82.0244	33.2373	4
ENSMUSG00000063838	Cdc42ep5	25.6757	25.4322	9.22052	4
ENSMUSG00000064080	Fbln2	852.533	803.22	497.506	4
ENSMUSG00000065954	Tacc1	357.011	330.917	244.705	4
ENSMUSG00000066058	Cldn19	28.9679	30.5541	12.2816	4
ENSMUSG00000066191	Anks6	31.1725	26.0658	10.8384	4
ENSMUSG00000067158	Col4a4	37.7318	35.6902	14.0863	4
ENSMUSG00000067199	Frat1	121.363	113.533	79.5275	4
ENSMUSG00000067212	H2-T23	230.887	209.593	156.903	4
ENSMUSG00000068551	Zfp467	495.672	418.763	318.55	4
ENSMUSG00000068566	Myadm	723.099	689.582	436.386	4
ENSMUSG00000069920	B3gnt9	32.3642	22.8362	6.71205	4
ENSMUSG00000070003	Ssbp4	230.5	220.037	129.579	4
ENSMUSG00000070469	Adamtsl3	63.0606	56.6173	36.6371	4
ENSMUSG00000070509	Rgma	624.013	595.414	351.143	4
ENSMUSG00000070802	Pnma8b	23.4287	17.7268	3.55809	4
ENSMUSG00000070803	Cited4	301.285	261.489	103.396	4
ENSMUSG00000070942	Il1rl2	44.3446	39.2121	11.6409	4
ENSMUSG00000071656	Lrrn4cl	204.713	194.498	122.287	4
ENSMUSG00000071711	Mpst	1272.06	1178.16	1012.47	4
ENSMUSG00000071984	Fndc1	523.972	437.458	249.142	4
ENSMUSG00000072676	Tmem254	84.5957	69.2293	30.6737	4
ENSMUSG00000074818	Pdzd7	350.127	290.931	150.283	4
ENSMUSG00000075224	Lrrc55	14.4673	11.5852	4.71129	4
ENSMUSG00000075284	Wipf1	261.855	226.795	174.223	4
ENSMUSG00000075592	Nynrin	51.7371	43.1359	22.7327	4
ENSMUSG00000075702	Selenom	135.487	136.054	91.45	4
ENSMUSG00000078922	Tgtp1	30.6963	22.5121	8.60702	4
ENSMUSG00000078963	Hsbp1l1	74.5785	55.3869	30.5634	4
ENSMUSG00000079020	Slc45a4	526.453	549.439	400.076	4
ENSMUSG00000079076	Gm3086	7.56743	4.17828	0	4
ENSMUSG00000079487	Med12	504.498	488.444	345.063	4
ENSMUSG00000079523	Tmsb10	439.191	363.286	268.145	4
ENSMUSG00000081929	Rps11-ps2	23.7269	15.1182	5.31158	4
ENSMUSG00000084929	Foxo6os	549.189	457.149	274.899	4
ENSMUSG00000085072	Ict1os	5.91724	5.14711	0.361414	4
ENSMUSG00000085348	Myhas	1102.73	846.709	563.459	4
ENSMUSG00000086040	Wipf3	361.217	320.938	242.092	4
ENSMUSG00000089636	1700058P15Rik	10.6587	10.6128	1.66077	4
ENSMUSG00000089715	Cbx6	434.144	354.366	234.153	4
ENSMUSG00000090066	1110002E22Rik	4154.86	3222.39	1934.16	4
ENSMUSG00000090338	Gm17081	13.7974	11.5948	0	4
ENSMUSG00000090799	Klhl33	6941.48	5635.21	4088.89	4
ENSMUSG00000091366	Gm17040	7.23556	5.46571	0.316219	4
ENSMUSG00000092397	C130080G10Rik	28.9219	19.5974	2.74501	4
ENSMUSG00000095115	Itpripl2	266.82	230.148	154.98	4
ENSMUSG00000095304	Plac9	703.297	579.957	314.862	4
ENSMUSG00000095438	Mir133a-1hg	217.992	220.074	141.81	4
ENSMUSG00000097328	Tnfsf12	84.8929	69.7637	37.6049	4
ENSMUSG00000097715	Gpr137b-ps	40.1033	30.5884	19.0497	4
ENSMUSG00000098557	Kctd12	217.276	179.01	129.346	4
ENSMUSG00000105504	Gbp5	84.4304	72.4938	35.8916	4
ENSMUSG00000107476	Zfp862-ps	147.527	117.664	80.5212	4
ENSMUSG00000108726	Gm30684	42.7425	43.4458	19.9855	4
ENSMUSG00000110206	Flt3l	59.0482	55.3371	33.2336	4
ENSMUSG00000112255	Gm47594	7.22779	7.3923	0.666919	4
ENSMUSG00000112739	Gm20597	41.8279	28.6633	12.9748	4
ENSMUSG00000117328	4930474M22Rik	3.6153	2.89441	0	4
ENSMUSG00000118292	Gm10549	28.6313	28.6205	9.49977	4
ENSMUSG00000118502	Gm52964	93.569	85.5024	39.2228	4
ENSMUSG00002076083	Klhl17	213.379	208.436	138.48	4
ENSMUSG00000001143	Lman2l	465.81	441.074	570.769	5
ENSMUSG00000001383	Zmat2	1127.85	1059.45	1412.89	5
ENSMUSG00000001525	Tubb5	664.238	492.623	689.929	5
ENSMUSG00000001542	Ell2	652.764	391.948	700.638	5
ENSMUSG00000001794	Capns1	2632.03	2360.61	2889.63	5
ENSMUSG00000002064	Sdf2	732.896	690.171	911.394	5
ENSMUSG00000002233	Rhoc	467.266	414.179	623.199	5
ENSMUSG00000003541	Ier3	131.183	108.05	182.858	5
ENSMUSG00000003810	Mast2	1938.05	1666.06	2183.03	5
ENSMUSG00000004951	Hspb1	2915.51	2352.71	3710.29	5
ENSMUSG00000005413	Hmox1	98.8169	60.8106	117.669	5
ENSMUSG00000005687	Bcas2	950.249	835.642	1047.05	5
ENSMUSG00000005779	Psmb4	2442.59	2332.3	2979.7	5
ENSMUSG00000006941	Eif1b	534.648	500.68	637.968	5
ENSMUSG00000008734	Gprc5b	239.418	203.021	389.61	5
ENSMUSG00000009376	Met	384.42	260.03	354.094	5
ENSMUSG00000011752	Pgam1	323.895	271.074	446.357	5
ENSMUSG00000012848	Rps5	5749.46	5463.73	6946.18	5
ENSMUSG00000015501	Hivep2	1067.89	786.121	1037.71	5
ENSMUSG00000015656	Hspa8	18190.3	16215.5	20098.6	5
ENSMUSG00000016534	Lamp2	1360.67	1254.84	1686.82	5
ENSMUSG00000018171	Vmp1	853.735	775.373	1067.38	5
ENSMUSG00000018326	Ywhab	967.866	870.831	1283.19	5
ENSMUSG00000018672	Copz2	345.162	310.965	484.22	5
ENSMUSG00000019768	Esr1	536.207	428.93	591.775	5
ENSMUSG00000019818	Cd164	2068.25	1890.43	2449.26	5
ENSMUSG00000019923	Zwint	637.143	552.817	825.679	5
ENSMUSG00000019933	Mrln	796.927	677.199	941.295	5
ENSMUSG00000020048	Hsp90b1	1033.18	870.922	1170.34	5
ENSMUSG00000020225	Tmbim4	663.04	555.419	758.677	5
ENSMUSG00000020250	Txnrd1	1405.4	1289.4	1659.47	5
ENSMUSG00000020422	Tns3	165.371	128.286	200.316	5
ENSMUSG00000020471	Pold2	416.899	381.207	513.666	5
ENSMUSG00000020546	Stxbp4	372.073	295.752	421.316	5
ENSMUSG00000020571	Pdia6	785.719	677.546	878.791	5
ENSMUSG00000020585	Laptm4a	5914.54	5313.58	6816.69	5
ENSMUSG00000020722	Cacng1	3939.1	3334.38	6276.73	5
ENSMUSG00000020738	Sumo2	1865.89	1772.74	2203.41	5
ENSMUSG00000020849	Ywhae	7071.45	6458.12	8019.46	5
ENSMUSG00000021131	Erh	514.203	428.978	566.794	5
ENSMUSG00000021218	Gdi2	1548.39	1460.9	1869.14	5
ENSMUSG00000021373	Cap2	5429.8	5089.65	6392.61	5
ENSMUSG00000021660	Btf3	2236.88	2108.54	2765.4	5
ENSMUSG00000021866	Anxa11	2298.12	2058.96	2698.55	5
ENSMUSG00000021996	Esd	975.579	847.318	1147.39	5
ENSMUSG00000022003	Slc25a30	129.087	83.9242	131.437	5
ENSMUSG00000022139	Mbnl2	3186.19	2860.79	4129.68	5
ENSMUSG00000022144	Gdnf	14.1727	10.2902	33.7775	5
ENSMUSG00000022174	Dad1	635.301	552.094	694.095	5
ENSMUSG00000022193	Psmb5	2538.56	2335.45	2939.1	5
ENSMUSG00000022400	Rbx1	1689.82	1499.2	1891.08	5
ENSMUSG00000022462	Slc38a2	1540.61	1211.01	3009.36	5
ENSMUSG00000022803	Popdc2	1013.88	854.152	1109.84	5
ENSMUSG00000022951	Rcan1	1378.04	1071.15	1784.18	5
ENSMUSG00000023004	Tuba1b	288.994	209.325	304.164	5
ENSMUSG00000023087	Noct	1192.12	858.349	1273.11	5
ENSMUSG00000023153	Tmem52	1972.04	1483.38	1949.58	5
ENSMUSG00000024098	Twsg1	715.567	668.174	918.084	5
ENSMUSG00000024194	Cuta	789.822	731.052	917.826	5
ENSMUSG00000024210	Ip6k3	1531.21	659.591	1511.56	5
ENSMUSG00000024222	Fkbp5	863.911	347.185	871.74	5
ENSMUSG00000024471	Myot	17980.9	15717	23333.7	5
ENSMUSG00000024481	Lvrn	114.887	36.9306	87.9896	5
ENSMUSG00000024642	Tle4	377.964	273.393	396.062	5
ENSMUSG00000024758	Rtn3	846.082	670.537	856.117	5
ENSMUSG00000025130	P4hb	2817.19	2510.56	3190.74	5
ENSMUSG00000025287	Acot9	370.092	339.316	480.287	5
ENSMUSG00000025316	Banp	139.965	74.2404	178.21	5
ENSMUSG00000025544	Tm9sf2	1448.93	1313.55	1712.21	5
ENSMUSG00000025938	Slco5a1	804.653	763.719	981.777	5
ENSMUSG00000026753	Ppp6c	976.864	893.797	1245.82	5
ENSMUSG00000026864	Hspa5	2775.34	2535.84	3508.25	5
ENSMUSG00000027194	Ttc17	353.423	303.525	402.306	5
ENSMUSG00000027257	Pacsin3	5006.8	4694.12	5887	5
ENSMUSG00000027455	Nsfl1c	1235.09	1160.58	1511.26	5
ENSMUSG00000027488	Snta1	3666.8	2801.71	3901.6	5
ENSMUSG00000027498	Cstf1	364.478	328.87	444.194	5
ENSMUSG00000027602	Map1lc3a	3713.48	3175.19	4306.53	5
ENSMUSG00000027868	Tbx15	4549.82	4136.38	5363.93	5
ENSMUSG00000028035	Dnajb4	1308.35	1027.56	1759.91	5
ENSMUSG00000028098	Rnf115	1291.03	1098.48	1683.77	5
ENSMUSG00000028249	Sdcbp	683.993	630.951	832.393	5
ENSMUSG00000028367	Txn1	927.348	802.266	1190.7	5
ENSMUSG00000028394	Pole3	367.07	334.466	443.321	5
ENSMUSG00000028676	Srsf10	681.45	613.148	841.038	5
ENSMUSG00000028820	Sfpq	981.323	831.372	1077.13	5
ENSMUSG00000028837	Psmb2	928.955	864.099	1109.23	5
ENSMUSG00000028980	H6pd	921.503	689.205	854.679	5
ENSMUSG00000029430	Ran	2073.26	1871.63	2450.8	5
ENSMUSG00000029447	Cct6a	2255.57	2041.35	2669.97	5
ENSMUSG00000030007	Cct7	2159.34	2066.73	2598.79	5
ENSMUSG00000030016	Zfp638	545.262	489.79	734.355	5
ENSMUSG00000030062	Rpn1	1001.18	909.263	1177.74	5
ENSMUSG00000030095	Tmem43	412.449	335.375	491.816	5
ENSMUSG00000030126	Tmcc1	1250.99	992.511	1396.59	5
ENSMUSG00000030203	Dusp16	450.932	349.42	498.088	5
ENSMUSG00000030317	Timp4	699.844	328.005	587.078	5
ENSMUSG00000030643	Rab30	113.899	75.9386	128.308	5
ENSMUSG00000030671	Pde3b	49.9327	40.1618	86.9338	5
ENSMUSG00000030682	Cdipt	427.355	354.562	470.268	5
ENSMUSG00000030718	Ppme1	506.113	459.466	647.807	5
ENSMUSG00000031109	Enox2	161.275	130.904	213.794	5
ENSMUSG00000031422	Morf4l2	2034.66	1865.9	2418.32	5
ENSMUSG00000031708	Tecr	4747.07	4275.01	5691.44	5
ENSMUSG00000031824	6430548M08Rik	335.071	262.665	374.523	5
ENSMUSG00000031839	Hsbp1	1844.33	1647.36	2110.59	5
ENSMUSG00000032306	Mpi	835.478	737.371	913.501	5
ENSMUSG00000032340	Neo1	662.164	584.522	757.211	5
ENSMUSG00000032518	Rpsa	9021.95	8611.5	10898.9	5
ENSMUSG00000032575	Manf	212.1	178.583	309.633	5
ENSMUSG00000032878	Ccdc85a	190.754	150.601	243.049	5
ENSMUSG00000033020	Polr2f	461.614	431.614	580.976	5
ENSMUSG00000033845	Mrpl15	1199.92	1097.46	1363.97	5
ENSMUSG00000034158	Lrrc58	678.146	590.733	883.54	5
ENSMUSG00000034235	Usp54	104.956	85.9104	156.297	5
ENSMUSG00000034842	Art3	2598.57	1976.88	3059.21	5
ENSMUSG00000035199	Arl6ip5	2180.38	2033.48	2859.8	5
ENSMUSG00000036275	9530068E07Rik	1296.06	1227.12	1641.71	5
ENSMUSG00000036299	BC031181	458.718	398.743	515.13	5
ENSMUSG00000036395	Glb1l2	32.4399	21.5614	48.7942	5
ENSMUSG00000037621	Atoh8	111.773	98.3402	165.025	5
ENSMUSG00000037852	Cpe	5554.84	4842.63	6444.83	5
ENSMUSG00000037904	Ankrd9	2896.66	2099	3084.73	5
ENSMUSG00000038274	Fau	2426.75	2224.42	2886.9	5
ENSMUSG00000038546	Ranbp9	686.557	643.769	884.383	5
ENSMUSG00000039005	Tlr4	52.8275	41.8322	93.7515	5
ENSMUSG00000039239	Tgfb2	428.109	390.655	567.801	5
ENSMUSG00000039611	Pgap4	538.906	464.676	621.974	5
ENSMUSG00000040136	Abcc8	109.561	83.2548	148.245	5
ENSMUSG00000041736	Tspo	322.178	248.632	469.281	5
ENSMUSG00000041798	Gck	72.3865	31.5143	84.6113	5
ENSMUSG00000042254	Cilp	398.684	216.539	673.255	5
ENSMUSG00000042712	Tceal9	398.338	369.82	489.083	5
ENSMUSG00000043415	Otud1	1160.62	731.354	1746.34	5
ENSMUSG00000044167	Foxo1	694.785	249.926	881.664	5
ENSMUSG00000044716	Dok7	375.626	323.765	489.52	5
ENSMUSG00000044951	Mylk4	26911.7	23518.5	32206.2	5
ENSMUSG00000045576	St7l	306.135	280.657	376.336	5
ENSMUSG00000047821	Trim16	562.004	514.701	748.334	5
ENSMUSG00000048264	Dip2c	315.334	274.23	384.464	5
ENSMUSG00000048277	Syngr2	2802.85	2620.58	3347.07	5
ENSMUSG00000048355	Arxes1	7.20513	2.89441	19.9495	5
ENSMUSG00000048490	Nrip1	737.942	340.718	745.601	5
ENSMUSG00000048756	Foxo3	626.538	445.384	674.246	5
ENSMUSG00000048807	Slc35e4	714.114	490.278	722.906	5
ENSMUSG00000050565	Tor1aip2	1439.43	1252.39	1587.33	5
ENSMUSG00000051695	Pcbp1	2421.6	2311.33	2947.58	5
ENSMUSG00000053398	Phgdh	24.6316	19.3172	42.1641	5
ENSMUSG00000054034	Tceal5	461.963	395.15	706.091	5
ENSMUSG00000056708	Ier5	333.732	178	343.671	5
ENSMUSG00000056749	Nfil3	469.853	324.783	526.07	5
ENSMUSG00000058569	Tmed9	1022.62	872.705	1155.09	5
ENSMUSG00000059288	Cdyl	111.375	92.3084	136.749	5
ENSMUSG00000060036	Rpl3	863.262	766.381	1155.4	5
ENSMUSG00000060183	Cxcl11	9.82201	2.8919	20.6782	5
ENSMUSG00000061787	Rps17	4405.9	4129.96	5338.11	5
ENSMUSG00000063428	Ddo	663.118	565.071	739.26	5
ENSMUSG00000063889	Crem	199.801	181.448	290.365	5
ENSMUSG00000066687	Zbtb16	686.839	500.145	988.498	5
ENSMUSG00000067847	Romo1	1317.37	1246.96	1620.42	5
ENSMUSG00000069919	Hba-a1	475.494	379.397	580.919	5
ENSMUSG00000070544	Top1	701.359	597.683	783.522	5
ENSMUSG00000071866	Ppia	2306.75	1987.09	2697.08	5
ENSMUSG00000074063	Osgin1	282.746	151.302	250.308	5
ENSMUSG00000074634	Tmem267	252.326	203.518	282.157	5
ENSMUSG00000074797	Itpa	459.481	411.654	518.903	5
ENSMUSG00000078348	Sf3b5	522.077	436.562	558.637	5
ENSMUSG00000078812	Eif5a	6630.73	5892.56	7492.64	5
ENSMUSG00000079428	Tceal7	483.57	375.599	727.416	5
ENSMUSG00000079477	Rab7	3662.83	3247.5	4375.77	5
ENSMUSG00000079588	Tmem182	5065.33	4668.51	5985.09	5
ENSMUSG00000079641	Rpl39	1659.78	1461.79	1958.54	5
ENSMUSG00000091971	Hspa1a	102.862	74.2697	156.248	5
ENSMUSG00000100775	Gm29107	28.2931	14.1328	38.6169	5
ENSMUSG00000102504	Gm21955	55.1269	28.9501	55.0485	5
ENSMUSG00000117919	Gm41717	20.6794	14.1625	31.3837	5
ENSMUSG00000000538	Tom1l2	1636.56	1709.07	2017.73	6
ENSMUSG00000000827	Tpd52l2	788.56	790.058	1055.31	6
ENSMUSG00000000915	Hip1r	154.732	145.041	253.472	6
ENSMUSG00000001056	Nhp2	373.426	372.959	496.576	6
ENSMUSG00000001376	Vps50	482.181	492.931	630.694	6
ENSMUSG00000001424	Snd1	645.045	682.843	865.125	6
ENSMUSG00000001473	Tubb6	293.888	258.512	789.907	6
ENSMUSG00000001627	Ifrd1	723.021	764.189	1154.58	6
ENSMUSG00000001642	Akr1b3	2698.26	2598.89	3391.32	6
ENSMUSG00000001864	Aif1l	41.7596	45.3639	329.747	6
ENSMUSG00000001891	Ugp2	9879.35	11964.7	15218.9	6
ENSMUSG00000001918	Slc1a5	438.24	463.805	669.93	6
ENSMUSG00000002015	Bcap31	695.54	698.986	898.769	6
ENSMUSG00000002102	Psmc3	3294.65	3172.48	4094.16	6
ENSMUSG00000002983	Relb	126.75	158.567	217.891	6
ENSMUSG00000003123	Lipe	258.896	299.722	412.595	6
ENSMUSG00000004085	Map3k20	3956.76	4363.74	5144.13	6
ENSMUSG00000004285	Atp6v1f	816.843	782.194	1020.21	6
ENSMUSG00000004446	Bid	6.91782	7.4089	29.0213	6
ENSMUSG00000004939	Nmrk2	1395.72	1537.08	2869.29	6
ENSMUSG00000004980	Hnrnpa2b1	9748.66	9660.09	11881.1	6
ENSMUSG00000005054	Cstb	100.591	119.359	157.007	6
ENSMUSG00000005583	Mef2c	9674.31	10947.4	12700	6
ENSMUSG00000005625	Psmd4	2449.26	2394.27	3113.03	6
ENSMUSG00000005686	Ampd3	242.115	242.643	446.951	6
ENSMUSG00000005800	Mmp8	1.33363	0.32412	8.04837	6
ENSMUSG00000006095	Tbcb	346.55	373.994	489.836	6
ENSMUSG00000006191	Cdkal1	281.501	295.8	402.496	6
ENSMUSG00000006301	Tmbim1	910.445	900.73	1225.57	6
ENSMUSG00000006412	Pfdn2	657.805	649.48	856.388	6
ENSMUSG00000006587	Snai3	103.665	126.037	224.843	6
ENSMUSG00000007613	Tgfbr1	521.241	497.501	914.774	6
ENSMUSG00000007656	Arpp19	916.889	993.243	1558.51	6
ENSMUSG00000007877	Tcap	57065.3	60844.5	72821.8	6
ENSMUSG00000007891	Ctsd	4523.91	4624.39	6021.58	6
ENSMUSG00000008153	Clstn3	22.5807	33.1138	56.6934	6
ENSMUSG00000008226	Scrn3	1160.88	1260.94	1508.64	6
ENSMUSG00000008683	Rps15a	2501.88	2538.73	3136.92	6
ENSMUSG00000009207	Lnpk	628.34	646.051	857.301	6
ENSMUSG00000009293	Ube2g2	1475.83	1456.9	2014.59	6
ENSMUSG00000009630	Ppp2cb	516.819	498.964	680.984	6
ENSMUSG00000009894	Snap47	363.554	414.179	504.999	6
ENSMUSG00000009927	Rps25	4229.95	4407.48	5644.6	6
ENSMUSG00000010064	Slc38a3	1744.77	1663.18	2322.9	6
ENSMUSG00000010751	Tnfrsf22	40.6923	50.1848	80.3771	6
ENSMUSG00000011179	Odc1	1370.22	1495.16	2168.3	6
ENSMUSG00000011960	Ccnt1	271.291	309.726	362.556	6
ENSMUSG00000012705	Retn	60.0042	145.785	276.181	6
ENSMUSG00000013662	Atad1	1399.4	1413.16	1849.09	6
ENSMUSG00000014243	Zswim7	433.622	455.369	566.23	6
ENSMUSG00000014402	Tsg101	746.331	727.789	965.858	6
ENSMUSG00000014769	Psmb1	2093.91	2112.18	2606.32	6
ENSMUSG00000014776	Nol3	910.523	921.758	1274.46	6
ENSMUSG00000014956	Ppp1cb	7764.13	7746.68	9929.9	6
ENSMUSG00000015214	Mtmr1	562.233	607.996	775.267	6
ENSMUSG00000015575	Atp6v0e	284.969	289.187	385.846	6
ENSMUSG00000015671	Psma2	1489.25	1485.16	1928.46	6
ENSMUSG00000015749	Anp32e	1802.99	1781.36	2195.68	6
ENSMUSG00000015837	Sqstm1	7562.58	7705.59	10747	6
ENSMUSG00000016559	H3f3b	955.374	1008.95	1171.97	6
ENSMUSG00000017009	Sdc4	324.98	399.732	592.341	6
ENSMUSG00000017428	Psmd11	1928.63	1847.31	2542.47	6
ENSMUSG00000017831	Rab5a	918.576	930.934	1240.58	6
ENSMUSG00000018287	Spag7	1181.65	1177.5	1529.24	6
ENSMUSG00000018567	Gabarap	2094.6	2223.68	2716.56	6
ENSMUSG00000019102	Aldh3a1	4.54261	1.92909	33.1086	6
ENSMUSG00000019210	Atp6v1e1	1674.78	1631.09	2107.95	6
ENSMUSG00000019326	Aoc3	99.5598	106.84	218.012	6
ENSMUSG00000019505	Ubb	10438.9	10044.9	12881.7	6
ENSMUSG00000019877	Serinc1	3457.89	3357.7	4375.26	6
ENSMUSG00000019878	Hsf2	460.657	495.358	735.181	6
ENSMUSG00000019951	Uhrf1bp1l	212.852	256.719	331.841	6
ENSMUSG00000020132	Rab21	1550.88	1640.94	2029.76	6
ENSMUSG00000020190	Mknk2	4509.7	4228.93	8271.3	6
ENSMUSG00000020283	Pex13	343.547	401.765	500.15	6
ENSMUSG00000020349	Ppp2ca	2645.38	2570.87	3401.66	6
ENSMUSG00000020368	Canx	1351.33	1360.49	1721.84	6
ENSMUSG00000020385	Clk4	753.569	843.552	995.892	6
ENSMUSG00000020390	Ube2b	10387.8	11257.7	13464.9	6
ENSMUSG00000020462	Cfap36	136.629	160.464	248.547	6
ENSMUSG00000020644	Id2	31.3075	34.7696	66.5079	6
ENSMUSG00000020650	Bcap29	665.906	727.854	836.937	6
ENSMUSG00000020723	Cacng4	2.62109	5.77773	14.7817	6
ENSMUSG00000020737	Jpt1	564.202	586.96	980.875	6
ENSMUSG00000020844	Nxn	649.472	709.309	1191.8	6
ENSMUSG00000020922	Lsm12	630.657	639.163	781.454	6
ENSMUSG00000020936	Nmt1	923.034	1046.01	1234.98	6
ENSMUSG00000020962	Gtf2a1	387.787	442.089	527.853	6
ENSMUSG00000020963	Tshr	1.97288	4.83509	13.4113	6
ENSMUSG00000020982	Nemf	954.304	1007.94	1244.83	6
ENSMUSG00000021024	Psma6	2016	1929.65	2557.42	6
ENSMUSG00000021033	Gstz1	524.575	558.659	717.161	6
ENSMUSG00000021065	Fut8	285.525	339.098	445.256	6
ENSMUSG00000021091	Serpina3n	10.4497	8.68424	36.0356	6
ENSMUSG00000021112	Pals1	766.068	913.629	1136.5	6
ENSMUSG00000021114	Atp6v1d	1152.01	1193.31	1523.21	6
ENSMUSG00000021124	Vti1b	1252.99	1357.27	1631.04	6
ENSMUSG00000021178	Psmc1	2204.13	2256.23	2641.46	6
ENSMUSG00000021241	Isca2	424.478	453.715	562.87	6
ENSMUSG00000021253	Tgfb3	464.462	525.731	697.682	6
ENSMUSG00000021255	Esrrb	91.3963	115.653	169.539	6
ENSMUSG00000021536	Adcy2	506.813	591.115	810.811	6
ENSMUSG00000021546	Hnrnpk	2788.27	2806.99	3377.91	6
ENSMUSG00000021595	Nsun2	713.949	684.688	909.505	6
ENSMUSG00000021597	Slf1	150.862	212.933	360.413	6
ENSMUSG00000021709	Erbin	700.21	820.032	1107.26	6
ENSMUSG00000021716	Srek1ip1	251.726	256.257	335.136	6
ENSMUSG00000021759	Plpp1	287.503	327.804	461.204	6
ENSMUSG00000021770	Samd8	998.946	1242.82	1678.31	6
ENSMUSG00000021811	Dnajc9	324.019	357.537	419.203	6
ENSMUSG00000021814	Anxa7	786.242	981.065	1523.39	6
ENSMUSG00000021815	Mss51	407.542	715.936	2406.27	6
ENSMUSG00000021913	Ogdhl	32.5514	46.3736	74.9146	6
ENSMUSG00000022018	Rgcc	779.261	823.141	1284.16	6
ENSMUSG00000022024	Sugt1	1751.98	1869.79	2295.57	6
ENSMUSG00000022105	Rb1	283.353	265.09	542.16	6
ENSMUSG00000022151	Ttc33	593.065	645.787	797.465	6
ENSMUSG00000022201	Zfr	810.124	902.992	1052.85	6
ENSMUSG00000022205	Sub1	761.446	746.95	995.164	6
ENSMUSG00000022236	Ropn1l	0.326692	1.93665	7.16619	6
ENSMUSG00000022270	Retreg1	2123.87	2365.86	4930.61	6
ENSMUSG00000022300	Dcaf13	225.486	250.107	293.263	6
ENSMUSG00000022307	Oxr1	1083.58	1158.78	1400.3	6
ENSMUSG00000022338	Eny2	392.708	437.998	552.297	6
ENSMUSG00000022364	Tbc1d31	65.4523	71.0436	107.246	6
ENSMUSG00000022365	Derl1	1484.61	1413.15	2099.06	6
ENSMUSG00000022416	Cacna1i	7.54693	4.81089	48.6085	6
ENSMUSG00000022510	Trp63	117.475	130.817	314.646	6
ENSMUSG00000022533	Atp13a3	654.51	638.242	1144.48	6
ENSMUSG00000022555	Dgat1	184.609	212.215	285.128	6
ENSMUSG00000022663	Atg3	483.132	534.8	608.173	6
ENSMUSG00000022698	Naa50	5064.92	6140.25	8820.87	6
ENSMUSG00000022707	Gbe1	763.787	950.171	1381.49	6
ENSMUSG00000022817	Itgb5	1250.96	1436.15	1732.15	6
ENSMUSG00000022878	Adipoq	109.804	195.682	401.192	6
ENSMUSG00000022952	Runx1	29.4793	24.1548	223.361	6
ENSMUSG00000022987	Zfp641	330.688	365.486	434.563	6
ENSMUSG00000022995	Enah	595.224	639.365	818.14	6
ENSMUSG00000023043	Krt18	2.65572	2.56978	148.744	6
[truncated: 478 more rows]
