# Supplementary material for: Asynchronous Pattern of MAPKs’ Activity during Aging of Different Tissues and of Distinct Types of Skeletal Muscle
Source: Int J Mol Sci. 2024 Jan 30;25(3):1713. doi: 10.3390/ijms25031713 (PMC10855984; doi:10.3390/ijms25031713)
Supplement: Supplementary file 1 [file ijms-25-01713-s001.zip › Supplementary tables MDPI 170124/Enriched Pathways supplementary S2.xlsx]

## Sheet: Sheet1
SuperPath Name	Score	Corrected p_value	Enriched in	# SuperPath Total Genes	# SuperPath Matched Genes	Matched Genes (Symbols)
Extracellular Matrix Organization	166.096	1e-50	down	300	57	ELN, TNXB, SDC2, LTBP4, COL12A1, COL14A1, COL15A1, COL16A1, COL18A1, COL1A1, COL1A2, COL3A1, COL4A1, COL4A2, COL5A1, COL5A2, COL6A1, COL6A2, COL6A3, COMP, ASPN, CTSK, EMILIN1, EMILIN2, ADAMTS2, BGN, ADAMTS9, VTN, VWF, SPARC, MFAP5, BMP1, DCN, DDR2, SERPINH1, TIMP2, P3H3, PXDN, LOX, LOXL2, VCAN, MMP2, FMOD, FN1, NID1, NID2, FBLN2, FBN1, HSPG2, LAMA2, LAMB1, LAMC1, TNC, PCOLCE, COL22A1, COL5A3, MFA…
ECM Proteoglycans	99.8385	8.8228e-31	down	121	30	TNXB, COL16A1, COL18A1, COL1A1, COL1A2, COL3A1, COL4A1, COL4A2, COL5A1, COL5A2, COL6A1, COL6A2, COL6A3, COMP, ASPN, BGN, VTN, VWF, SPARC, DCN, VCAN, FMOD, FN1, FBN1, HSPG2, LAMA2, LAMB1, LAMC1, TNC, COL5A3
Collagen Chain Trimerization	83.573	6.95073e-26	down	145	28	F13A1, COL12A1, COL14A1, COL15A1, COL16A1, COL18A1, COL1A1, COL1A2, COL3A1, COL4A1, COL4A2, COL5A1, COL5A2, COL6A1, COL6A2, COL6A3, CTSK, ADAMTS2, BMP1, SERPINH1, P3H3, PXDN, LOX, LOXL2, MMP2, PCOLCE, COL22A1, COL5A3
Phospholipase-C Pathway	78.3207	2.64928e-24	down	503	42	PDGFRA, PDGFRB, ARHGEF7, CCN2, FGF11, IGF1, ELN, FGFR4, HBEGF, LTBP4, COL12A1, COL14A1, COL15A1, COL16A1, COL18A1, COL1A1, COL1A2, COL3A1, COL4A1, COL4A2, COL5A1, COL5A2, COL6A1, COL6A2, COL6A3, GAS1, BMP1, EGFR, ADCY7, TIMP2, VCAN, FN1, FBN1, HSPG2, LAMA2, LAMB1, LAMC1, TNC, OGN, PLCD4, COL22A1, COL5A3
Focal Adhesion	68.0508	3.27093e-21	down	197	27	PDGFRA, PDGFRB, THBS3, THBS4, IGF1, TNXB, CAV3, COL1A1, COL1A2, COL4A1, COL4A2, COL5A2, COL6A2, COMP, VTN, VWF, EGFR, CHAD, FN1, TLN2, LAMA2, LAMB1, LAMC1, TNC, COL5A3, VASP, CCND3
Non-integrin Membrane-ECM Interactions	66.5284	9.3963e-21	down	82	20	SDC2, COL18A1, COL1A1, COL1A2, COL3A1, COL4A1, COL4A2, COL5A1, COL5A2, VTN, DDR2, FN1, NID1, NID2, HSPG2, LAMA2, LAMB1, LAMC1, TNC, COL5A3
Cell Adhesion_ECM Remodeling	64.8193	3.07224e-20	down	61	18	IGF1, HBEGF, SDC2, COL1A1, COL1A2, COL3A1, COL4A1, COL4A2, VTN, SPARC, EGFR, TIMP2, VCAN, MMP2, FN1, NID1, LAMB1, LAMC1
PI3K-Akt Signaling Pathway	62.0654	2.07231e-19	down	390	33	PDGFRA, PDGFRB, THBS3, FGF11, THBS4, CDKN1B, IGF1, FGFR4, IRS1, TNXB, COL1A1, COL1A2, COL3A1, COL4A1, COL4A2, COL5A1, COL5A2, COL6A1, COL6A2, COL6A3, COMP, VTN, VWF, EGFR, LPAR1, CHAD, FN1, LAMA2, LAMB1, LAMC1, TNC, COL5A3, CCND3
Integrin Pathway	57.1939	6.0662e-18	down	570	37	ARHGEF7, GSN, DNM1, ELN, THY1, SDC2, COL12A1, COL14A1, COL15A1, COL16A1, COL18A1, COL1A1, COL1A2, COL3A1, COL4A1, COL4A2, COL5A1, COL5A2, COL6A1, COL6A2, COL6A3, VTN, EGFR, ADCY7, CDH5, VCAN, MMP2, FN1, TLN2, FBN1, HSPG2, LAMA2, LAMB1, LAMC1, TNC, COL22A1, COL5A3
ERK Signaling	56.4037	1.04908e-17	down	1185	52	PDGFRA, PDGFRB, FZD4, ARHGEF7, CCN2, FGF11, CDKN1B, IGF1, ANGPTL1, ELN, FGFR4, HBEGF, IRS1, LTBP4, COL12A1, COL14A1, COL15A1, COL16A1, COL18A1, COL1A1, COL1A2, COL3A1, COL4A1, COL4A2, COL5A1, COL5A2, COL6A1, COL6A2, COL6A3, GAS1, BMP1, DDR2, EGFR, NOTCH3, ADCY7, CDH5, TIMP2, VCAN, FN1, MAPK8IP1, TLN2, FBN1, HSPG2, LAMA2, LAMB1, LAMC1, TNC, OGN, PLCD4, COL22A1, COL5A3, CCND3
MiRNA Targets in ECM and Membrane Receptors	55.1908	2.43177e-17	down	38	14	TNXB, SDC2, COL1A2, COL3A1, COL4A1, COL4A2, COL5A1, COL5A2, COL6A1, COL6A2, COL6A3, FN1, LAMC1, COL5A3
MET Promotes Cell Motility	53	1.11022e-16	down	118	19	F13A1, COL18A1, COL1A1, COL1A2, COL3A1, COL5A1, COL5A2, COL6A1, COL6A2, COL6A3, VTN, FN1, NID1, FBN1, LAMA2, LAMB1, LAMC1, TNC, COL5A3
Signaling By Receptor Tyrosine Kinases	44.4843	4.06342e-14	down	524	31	PDGFRA, PDGFRB, ARHGEF7, THBS3, THBS4, IGF1, DNM1, FGFR4, HBEGF, IRS1, COL1A1, COL1A2, COL3A1, COL4A1, COL4A2, COL5A1, COL5A2, COL6A1, COL6A2, COL6A3, SPARC, EGFR, CDH5, EGR1, FN1, GRB10, LAMA2, LAMB1, LAMC1, PCSK6, COL5A3
Elastic Fibre Formation	42.5426	1.56097e-13	down	44	12	ELN, LTBP4, EMILIN1, EMILIN2, VTN, MFAP5, LOX, LOXL2, FN1, FBLN2, FBN1, MFAP4
Signaling By PDGF	42.3844	1.74194e-13	down	58	13	PDGFRA, PDGFRB, THBS3, THBS4, COL3A1, COL4A1, COL4A2, COL5A1, COL5A2, COL6A1, COL6A2, COL6A3, COL5A3
Binding and Uptake of Ligands By Scavenger Receptors	38.5442	2.49478e-12	down	42	11	STAB1, COL1A1, COL1A2, COL3A1, COL4A1, COL4A2, SCARA5, SCARB1, SPARC, SSC5D, LRP1
Integrins in Angiogenesis	38.2408	3.07865e-12	down	57	12	CDKN1B, IRS1, COL1A1, COL1A2, COL3A1, COL5A1, COL5A2, COL6A1, COL6A2, COL6A3, VTN, FN1
Regulation of Insulin-like Growth Factor (IGF) Transport and Uptake By Insulin-like Growth Factor Binding Proteins (IGFBPs)	35.89	1.57047e-11	down	125	15	IGF1, IGFBP3, IGFBP6, IGFBP7, SDC2, STC2, VCAN, MMP2, FN1, RCN1, FBN1, LAMB1, LAMC1, TNC, FSTL1
Beta3 Integrin Cell Surface Interactions	34.9267	3.06217e-11	down	39	10	PDGFRB, THY1, COL1A1, COL1A2, VTN, FN1, FBN1, LAMB1, LAMC1, TNC
Mesenchymal Stem Cells and Lineage-specific Markers	33.6435	7.45257e-11	down	95	13	IGF1, IGFBP3, GJA1, HBEGF, THY1, BGN, SPARC, DCN, CDH5, VCAN, FN1, HSPG2, CD34
Hypertrophy Model	27.9423	3.8773e-09	up	20	6	CCN1, ANKRD1, MYOG, NR4A3, IFRD1, ATF3
Adipogenesis	26.3655	1.15665e-08	up	131	10	CDKN1A, GADD45A, IRS2, CEBPA, RB1, PLIN1, CFD, ADIPOQ, PPARGC1A, RETN
FOXO-mediated Transcription	18.0665	3.6428e-06	up	65	6	FBXO32, CDKN1A, GADD45A, TRIM63, PPARGC1A, RETN
Glucose / Energy Metabolism	18.0485	3.68869e-06	up	307	11	FABP4, NQO1, IRS2, SLC20A1, CEBPA, TBC1D1, PLIN1, ALDH1A1, ADIPOQ, PPARGC1A, ATF3
Transcription Factor Regulation in Adipogenesis	16.3506	1.19668e-05	up	22	4	IRS2, CEBPA, ADIPOQ, PPARGC1A
Direct P53 Effectors	15.8852	1.65231e-05	up	128	7	CDKN1A, GADD45A, TP63, RB1, CD82, RGCC, ATF3
Familial Partial Lipodystrophy	15.414	2.2904e-05	up	26	4	FABP4, CEBPA, PLIN1, CIDEC
Overlap Between Signal Transduction Pathways Contributing to LMNA Laminopathies	14.4159	4.57497e-05	up	62	5	CDKN1A, CEBPA, RB1, MAOB, ADIPOQ
Succinylcholine Pathway, Pharmacokinetics/Pharmacodynamics	13.9825	6.17795e-05	up	12	3	CACNG1, CHRNA1, CHRNB1
